# Supplementary material for: Identification of a pyroptosis-related long non-coding RNA Signature for prognosis and its related ceRNA regulatory network of ovarian cancer
Source: J Cancer. 2023 Sep 25;14(16):3151–68. doi: 10.7150/jca.88485 (PMC10583579; doi:10.7150/jca.88485)
Supplement: Supplementary file 2 — Supplementary tables. [file jcav14p3151s2.xlsx]

## Sheet: TableS1
TableS1. The 52 pyroptosis-related genes included in our research
Pyroptosis-related genes	Full-names
AIM2	Absent In Melanoma 2
BAK1	BCL2 Antagonist/Killer 1
BAX	BCL2 Associated X, Apoptosis Regulator
CASP1	Caspase 1
CASP3	Caspase 3
CASP4	Caspase 4
CASP5	Caspase 5
CASP6	Caspase 6
CASP8	Caspase 8
CASP9	Caspase 9
CHMP2A	Charged Multivesicular Body Protein 2A
CHMP2B	Charged Multivesicular Body Protein 2B
CHMP3	Charged Multivesicular Body Protein 3
CHMP4A	Charged Multivesicular Body Protein 4A
CHMP4B	Charged Multivesicular Body Protein 4B
CHMP4C	Charged Multivesicular Body Protein 4C
CHMP6	Charged Multivesicular Body Protein 6
CHMP7	Charged Multivesicular Body Protein 7
CYCS	Cytochrome C, Somatic
ELANE	Elastase, Neutrophil Expressed
GPX4	Glutathione Peroxidase 4
GSDMA	Gasdermin A
GSDMB	Gasdermin B
GSDMC	Gasdermin C
GSDMD	Gasdermin D
GSDME	Gasdermin E
GZMA	Granzyme A
GZMB	Granzyme B
HMGB1	High Mobility Group Box 1
IL18	Interleukin 18
IL1A	Interleukin 1 Alpha
IL1B	Interleukin 1 Beta
IL6	Interleukin 6
IRF1	Interferon Regulatory Factor 1
IRF2	Interferon Regulatory Factor 2
NLRC4	NLR Family CARD Domain Containing 4
NLRP1	NLR Family Pyrin Domain Containing 1
NLRP2	NLR Family Pyrin Domain Containing 2
NLRP3	NLR Family Pyrin Domain Containing 3
NLRP6	NLR Family Pyrin Domain Containing 6
NLRP7	NLR Family Pyrin Domain Containing 7
NOD1	Nucleotide Binding Oligomerization Domain Containing 1
NOD2	Nucleotide Binding Oligomerization Domain Containing 2
PJVK	Pejvakin
PLCG1	Phospholipase C Gamma 1
PRKACA	Protein Kinase CAMP-Activated Catalytic Subunit Alpha
PYCARD	PYD And CARD Domain Containing
SCAF11	SR-Related CTD Associated Factor 11
TIRAP	TIR Domain Containing Adaptor Protein
TNF	Tumor Necrosis Factor
TP53	Tumor Protein P53
TP63	Tumor Protein P63

## Sheet: TableS2
TableS2. The 1122 lncRNAs that have significant expression correlation with pyroptosis-related genes
Pyroptosis-related genes	lncRNA	cor	pvalue	Regulation
NOD1	AC092301.1	0.341041	4.32629e-13	postive
PLCG1	AC092301.1	0.376857	7.39907e-16	postive
GPX4	ENTPD1-AS1	-0.335207	1.13359e-12	negative
PLCG1	ENTPD1-AS1	0.446208	2.78103e-22	postive
PYCARD	ENTPD1-AS1	-0.338939	6.13528e-13	negative
PLCG1	ACOXL-AS1	0.320048	1.26104e-11	postive
NOD1	AL512306.3	0.318734	1.54413e-11	postive
NOD2	AL512306.3	0.306289	1.00187e-10	postive
CASP9	AC002128.1	0.30066	2.26892e-10	postive
PLCG1	AC002128.1	0.399567	8.47328e-18	postive
PLCG1	AC104825.1	0.3055	1.12474e-10	postive
NOD1	HCG27	0.306878	9.18781e-11	postive
PLCG1	AC139768.1	0.31083	5.11518e-11	postive
GZMB	LINC02384	0.361662	1.21812e-14	postive
AIM2	LINC02384	0.397008	1.42699e-17	postive
NLRC4	LINC02384	0.345013	2.21937e-13	postive
GZMA	LINC02384	0.474555	2.29248e-25	postive
PJVK	MIR3936HG	0.323583	7.27665e-12	postive
NOD1	AL662844.3	0.342693	3.28131e-13	postive
NLRP1	MIR100HG	0.30273	1.68331e-10	postive
TNF	AL021578.1	0.464562	3.02286e-24	postive
PJVK	AC108471.3	0.336853	8.65513e-13	postive
NLRP1	LINC01686	0.315193	2.65261e-11	postive
CASP9	MRPL20-AS1	0.430787	1.01022e-20	postive
PLCG1	AC006042.1	0.312554	3.95104e-11	postive
PLCG1	AC093297.2	0.305575	1.11239e-10	postive
PLCG1	AC021504.1	0.30341	1.52532e-10	postive
NLRP1	LINC02693	0.315946	2.36572e-11	postive
PLCG1	LINC02693	0.388431	7.91916e-17	postive
PLCG1	AL121906.2	0.304441	1.31274e-10	postive
CASP1	MYCNOS	-0.312236	4.14457e-11	negative
PLCG1	AL136531.1	0.347503	1.45345e-13	postive
NLRP3	AC087286.2	0.390922	4.83955e-17	postive
PJVK	AC084018.2	0.374861	1.078e-15	postive
PLCG1	AC084018.2	0.505187	4.87294e-29	postive
CASP9	PINK1-AS	0.430041	1.19666e-20	postive
PLCG1	PINK1-AS	0.480395	4.88029e-26	postive
PLCG1	AC012063.1	0.344021	2.62422e-13	postive
CASP4	AC138904.1	-0.302089	1.84675e-10	negative
NLRP1	AC138904.1	0.454743	3.51385e-23	postive
PLCG1	AC138904.1	0.386921	1.06541e-16	postive
PLCG1	AC090948.2	0.318644	1.56581e-11	postive
NOD1	AL031670.1	0.331353	2.11817e-12	postive
PLCG1	AL031670.1	0.477683	1.00473e-25	postive
PLCG1	AC122129.1	0.425705	3.17266e-20	postive
PLCG1	AP000766.1	0.419527	1.24247e-19	postive
NOD1	AC138956.1	0.305118	1.18936e-10	postive
PLCG1	AC138956.1	0.4018	5.35797e-18	postive
IRF1	AC012306.2	-0.315484	2.53772e-11	negative
PJVK	AL139123.1	0.350006	9.46231e-14	postive
HMGB1	AL161772.1	0.366745	4.85173e-15	postive
PLCG1	AC074117.1	0.319469	1.37899e-11	postive
NLRP1	ADAMTS9-AS2	0.311407	4.69309e-11	postive
CASP1	AC022034.1	0.305945	1.05375e-10	postive
IRF1	AC022034.1	0.32872	3.2307e-12	postive
GSDMC	AC022034.1	0.330934	2.26596e-12	postive
NOD1	ERICH6-AS1	-0.322955	8.02724e-12	negative
PJVK	AC040162.3	0.380983	3.36954e-16	postive
GSDMD	MINCR	0.344934	2.24935e-13	postive
CASP1	USP30-AS1	0.497417	4.51552e-28	postive
GZMB	USP30-AS1	0.518886	8.34523e-31	postive
IRF1	USP30-AS1	0.660725	6.63154e-55	postive
IRF2	USP30-AS1	0.3995	8.5908e-18	postive
AIM2	USP30-AS1	0.481003	4.14617e-26	postive
NOD2	USP30-AS1	0.438495	1.71604e-21	postive
GZMA	USP30-AS1	0.526371	8.35685e-32	postive
PJVK	Z84485.1	0.424672	3.99404e-20	postive
CASP9	AC026362.1	0.35836	2.19581e-14	postive
PJVK	AC026362.1	0.310402	5.45261e-11	postive
PLCG1	AC026362.1	0.568549	6.26567e-38	postive
TIRAP	AC015688.6	-0.329657	2.78114e-12	negative
GPX4	AL929472.2	0.337922	7.25848e-13	postive
PYCARD	AL929472.2	0.321248	1.04713e-11	postive
SCAF11	AC005790.1	0.353672	5.0106e-14	postive
TIRAP	CCDC84-DT	0.475051	2.01251e-25	postive
PJVK	C3orf35	0.315784	2.42467e-11	postive
IL18	MIR223HG	0.339726	5.38511e-13	postive
IL1B	MIR223HG	0.393398	2.95336e-17	postive
NLRC4	MIR223HG	0.468529	1.09696e-24	postive
NLRP3	MIR223HG	0.464151	3.35526e-24	postive
CASP9	LINC01135	0.327973	3.63921e-12	postive
GSDMD	AC244090.1	0.306095	1.03091e-10	postive
GPX4	AC244090.1	0.327596	3.86368e-12	postive
PYCARD	AC244090.1	0.313482	3.43612e-11	postive
CASP9	LINC01001	0.413791	4.30421e-19	postive
GPX4	LINC01001	-0.301824	1.91887e-10	negative
NOD1	LINC01001	0.306839	9.24127e-11	postive
PLCG1	LINC01001	0.564646	2.51778e-37	postive
PYCARD	LINC01001	-0.305593	1.10944e-10	negative
PLCG1	AC023908.3	0.426133	2.88333e-20	postive
GPX4	AC114947.2	0.310593	5.29923e-11	postive
PYCARD	AC114947.2	0.303154	1.58297e-10	postive
CHMP2B	AC104794.5	-0.334267	1.32126e-12	negative
GPX4	AC104794.5	0.352326	6.33462e-14	postive
TIRAP	AC104794.5	-0.313683	3.33328e-11	negative
PJVK	AL450384.2	0.386749	1.10182e-16	postive
PLCG1	AL450384.2	0.417209	2.05878e-19	postive
PLCG1	AC131934.1	0.320134	1.24446e-11	postive
PJVK	AC018809.1	0.301852	1.9109e-10	postive
PJVK	AL928970.1	0.319239	1.42869e-11	postive
PLCG1	AL928970.1	0.598132	8.79785e-43	postive
PJVK	AC010809.2	0.306104	1.02941e-10	postive
PLCG1	AC010809.2	0.320953	1.09616e-11	postive
PJVK	TAF1A-AS1	0.398196	1.12082e-17	postive
PJVK	PCBP1-AS1	0.418578	1.52865e-19	postive
CASP9	AL109811.2	0.397499	1.29151e-17	postive
PJVK	AL109811.2	0.325811	5.1259e-12	postive
PLCG1	AL109811.2	0.322613	8.46681e-12	postive
GPX4	AC010913.1	0.323196	7.73047e-12	postive
PYCARD	AC010913.1	0.322112	9.1556e-12	postive
PJVK	AL137003.1	0.321211	1.05317e-11	postive
PLCG1	AL137003.1	0.353569	5.10144e-14	postive
NLRP1	AC234582.1	0.323674	7.17324e-12	postive
CASP9	AC240565.3	0.41637	2.46957e-19	postive
NLRP1	AC240565.3	0.326447	4.63594e-12	postive
PLCG1	AC240565.3	0.39606	1.72877e-17	postive
CASP1	AL357054.4	0.377713	6.29002e-16	postive
IRF1	AL357054.4	0.463191	4.27771e-24	postive
IRF2	AL357054.4	0.385058	1.5329e-16	postive
NOD2	AL357054.4	0.375558	9.45546e-16	postive
PRKACA	AC114271.1	0.502431	1.0804e-28	postive
CASP9	LINC02613	0.311555	4.58996e-11	postive
PJVK	IQCH-AS1	0.334584	1.25485e-12	postive
PLCG1	AL121772.3	0.314972	2.74289e-11	postive
PLCG1	AC093525.4	0.429939	1.22458e-20	postive
NOD2	AC005674.2	0.305777	1.08009e-10	postive
PJVK	AC025287.2	0.359259	1.87152e-14	postive
SCAF11	AC025287.2	0.343552	2.84026e-13	postive
HMGB1	DLEU1	0.362322	1.08184e-14	postive
PLCG1	AC016586.1	0.39289	3.2693e-17	postive
PLCG1	AC068987.1	0.320591	1.15934e-11	postive
CASP1	LINC02611	0.308314	7.4342e-11	postive
NLRC4	LINC02611	0.399953	7.82977e-18	postive
NLRP3	LINC02611	0.350961	8.02385e-14	postive
NOD2	LINC01215	0.334676	1.23614e-12	postive
CASP4	AC106820.4	-0.315934	2.36988e-11	negative
NLRP1	AC106820.4	0.486417	9.59246e-27	postive
PLCG1	AC106820.4	0.48441	1.65556e-26	postive
NLRP1	AC084782.3	0.313687	3.33142e-11	postive
PRKACA	AL157871.6	0.302155	1.82915e-10	postive
CASP1	MIR181A2HG	-0.345805	1.94077e-13	negative
IRF1	MIR181A2HG	-0.308873	6.84437e-11	negative
PJVK	SLC25A25-AS1	0.309665	6.08492e-11	postive
GSDMB	AC023794.4	0.310095	5.7083e-11	postive
PJVK	AC107464.2	0.363773	8.32697e-15	postive
SCAF11	AC107464.2	0.408372	1.36235e-18	postive
NOD1	AL049840.4	0.411661	6.78723e-19	postive
NLRP1	DPP10-AS1	0.337969	7.20225e-13	postive
PLCG1	DPP10-AS1	0.338405	6.70214e-13	postive
PLCG1	AC018766.1	0.39675	1.50344e-17	postive
PRKACA	AC010422.2	0.393303	3.01032e-17	postive
GPX4	AC008655.1	0.30437	1.32644e-10	postive
TIRAP	AC008655.1	-0.302335	1.7823e-10	negative
CHMP3	AC025257.1	0.307976	7.81494e-11	postive
TIRAP	AC025257.1	0.368784	3.33792e-15	postive
CASP9	AC136475.8	0.32443	6.37153e-12	postive
GSDMD	AC233992.3	0.52997	2.7067e-32	postive
CASP9	LINC01409	0.309511	6.22573e-11	postive
PJVK	LINC01409	0.304833	1.2399e-10	postive
PLCG1	LINC01409	0.391227	4.55482e-17	postive
NLRP1	TRAF3IP2-AS1	0.515448	2.35716e-30	postive
PLCG1	TRAF3IP2-AS1	0.401473	5.73149e-18	postive
TIRAP	ST20-AS1	0.32157	9.96088e-12	postive
PLCG1	AC008735.4	0.3322	1.84766e-12	postive
CASP9	AL513327.1	0.345864	1.92138e-13	postive
PLCG1	AL513327.1	0.406093	2.19776e-18	postive
CASP9	EPHA1-AS1	0.314271	3.04989e-11	postive
PJVK	AC010201.2	0.371144	2.15834e-15	postive
PLCG1	AC010201.2	0.495206	8.41983e-28	postive
GPX4	YEATS2-AS1	-0.316026	2.33684e-11	negative
NOD1	YEATS2-AS1	0.33931	5.77007e-13	postive
PLCG1	YEATS2-AS1	0.554874	7.56744e-36	postive
PYCARD	YEATS2-AS1	-0.306444	9.79375e-11	negative
PJVK	AC011330.2	0.373171	1.47968e-15	postive
GPX4	AL445524.1	0.376716	7.59792e-16	postive
NOD1	AL445524.1	-0.315501	2.53125e-11	negative
CASP1	IRF1-AS1	0.497335	4.62103e-28	postive
CASP4	IRF1-AS1	0.336871	8.63039e-13	postive
GSDMD	IRF1-AS1	0.357447	2.58155e-14	postive
IRF1	IRF1-AS1	0.632751	3.84029e-49	postive
NOD2	IRF1-AS1	0.353206	5.43521e-14	postive
IRF1	AC011468.5	-0.30335	1.53861e-10	negative
NLRP1	AC011468.5	0.394117	2.55693e-17	postive
PJVK	AC117490.2	0.314709	2.85419e-11	postive
NLRP1	AC025162.2	0.36604	5.5174e-15	postive
NOD1	AC006547.1	0.448645	1.54955e-22	postive
PLCG1	KCNQ1OT1	0.478889	7.29268e-26	postive
PJVK	STX18-AS1	0.329438	2.88073e-12	postive
PLCG1	STX18-AS1	0.309686	6.06602e-11	postive
PLCG1	AL133355.1	0.360018	1.63492e-14	postive
PLCG1	AL121845.1	0.378982	4.94167e-16	postive
CASP1	LINC00426	0.330685	2.35859e-12	postive
GZMB	LINC00426	0.334408	1.29133e-12	postive
AIM2	LINC00426	0.322381	8.7797e-12	postive
NLRC4	LINC00426	0.341483	4.01856e-13	postive
NLRP3	LINC00426	0.367445	4.26816e-15	postive
GZMA	LINC00426	0.606947	2.50526e-44	postive
NLRP1	CEP83-DT	0.422325	6.71934e-20	postive
PLCG1	CEP83-DT	0.344063	2.60572e-13	postive
CASP9	AC025165.1	0.32304	7.92076e-12	postive
NLRP1	AC025165.1	0.322886	8.11397e-12	postive
PLCG1	AC025165.1	0.308428	7.31049e-11	postive
PLCG1	AC073896.3	0.362691	1.01225e-14	postive
NLRP1	RPP38-DT	0.411337	7.27195e-19	postive
PLCG1	RPP38-DT	0.37366	1.35049e-15	postive
CASP1	AC245128.3	0.300979	2.16715e-10	postive
IL1B	AC245128.3	0.549279	5.0498e-35	postive
NLRC4	AC245128.3	0.502969	9.25472e-29	postive
NLRP3	AC245128.3	0.467759	1.33693e-24	postive
NOD2	AC245128.3	0.393189	3.07977e-17	postive
TNF	AC245128.3	0.373559	1.37611e-15	postive
GZMA	AC245128.3	0.322372	8.79171e-12	postive
NLRP1	AC104041.1	0.30708	8.91872e-11	postive
PLCG1	CKMT2-AS1	0.390473	5.28989e-17	postive
PLCG1	AC008443.5	-0.304556	1.29094e-10	negative
CHMP2A	MZF1-AS1	0.604951	5.66302e-44	postive
GSDMA	MZF1-AS1	0.564451	2.69746e-37	postive
GSDMB	AF196972.1	0.419147	1.35001e-19	postive
NOD1	ZSCAN16-AS1	-0.31956	1.35966e-11	negative
PLCG1	LINC00654	0.3908	4.95766e-17	postive
CASP9	SDCBP2-AS1	0.314942	2.75549e-11	postive
PLCG1	SDCBP2-AS1	0.431867	7.9022e-21	postive
PLCG1	AC107027.3	0.36579	5.77411e-15	postive
PLCG1	AL590666.1	0.304058	1.38808e-10	postive
NLRP1	AC092171.3	0.302106	1.84228e-10	postive
PJVK	AC008870.2	0.390001	5.80901e-17	postive
PLCG1	AC008870.2	0.395389	1.97944e-17	postive
NLRP1	AC106820.5	0.319599	1.35161e-11	postive
PLCG1	AC106820.5	0.420776	9.45044e-20	postive
NLRP1	AC087500.1	0.386027	1.26902e-16	postive
PJVK	AC087500.1	0.348699	1.18451e-13	postive
PLCG1	AC087500.1	0.42341	5.28576e-20	postive
PLCG1	AC244517.1	0.311666	4.51425e-11	postive
PJVK	AC004812.2	0.307408	8.49859e-11	postive
GPX4	AP003392.3	0.308318	7.43064e-11	postive
NOD1	AP003392.3	-0.325492	5.39048e-12	negative
TIRAP	AP003392.3	-0.315624	2.4843e-11	negative
PLCG1	AC102953.2	0.306563	9.62422e-11	postive
NOD1	AC135457.1	-0.30798	7.81115e-11	negative
GZMB	AC133644.1	0.309208	6.51228e-11	postive
IRF1	AC133644.1	0.319837	1.30276e-11	postive
GZMA	AC133644.1	0.392804	3.32595e-17	postive
PLCG1	PRR7-AS1	0.311286	4.77848e-11	postive
IL18	BX470102.1	0.308979	6.73778e-11	postive
PJVK	SND1-IT1	0.309402	6.32707e-11	postive
CHMP2A	AC020915.2	0.359604	1.76003e-14	postive
GSDMA	AC020915.2	0.564714	2.45778e-37	postive
PLCG1	AC020915.2	0.312659	3.88908e-11	postive
PLCG1	AC245884.8	0.332624	1.72504e-12	postive
IL6	AL133346.1	0.326101	4.89641e-12	postive
PLCG1	AC018690.1	0.311326	4.74998e-11	postive
PLCG1	AC087501.4	0.340984	4.36787e-13	postive
SCAF11	AC005730.3	0.312042	4.26711e-11	postive
GZMB	AL354864.1	0.560097	1.24457e-36	postive
AIM2	AL354864.1	0.389712	6.15106e-17	postive
PLCG1	AC018653.3	0.461709	6.21585e-24	postive
GPX4	AC026304.1	0.329888	2.68009e-12	postive
CHMP7	AC107959.1	0.35121	7.68653e-14	postive
PLCG1	MSH2-OT1	0.379622	4.37334e-16	postive
PLCG1	AC011503.2	0.304805	1.24503e-10	postive
CASP9	SEPTIN7-DT	0.324358	6.44368e-12	postive
NOD1	SEPTIN7-DT	0.318801	1.52832e-11	postive
BAX	A1BG-AS1	0.33279	1.67938e-12	postive
NLRP1	AC005618.1	0.322294	8.89872e-12	postive
PLCG1	AC005618.1	0.361256	1.31019e-14	postive
CASP1	AC138207.5	0.403153	4.05194e-18	postive
NLRC4	AC138207.5	0.47594	1.59273e-25	postive
NLRP3	AC138207.5	0.458857	1.26924e-23	postive
PYCARD	AC138207.5	0.305324	1.15403e-10	postive
GZMA	AC138207.5	0.358954	1.97594e-14	postive
PLCG1	AC244517.7	0.37947	4.50232e-16	postive
PYCARD	LINC00853	0.417274	2.02993e-19	postive
PLCG1	AL157392.3	0.431003	9.62022e-21	postive
PLCG1	MCCC1-AS1	0.415937	2.71162e-19	postive
NLRP1	ZNF213-AS1	0.310357	5.48965e-11	postive
PJVK	ZNF213-AS1	0.342219	3.5529e-13	postive
PLCG1	ZNF213-AS1	0.350645	8.47443e-14	postive
NLRP1	LINC01801	0.338793	6.28612e-13	postive
CASP3	AL354740.1	-0.308736	6.98429e-11	negative
CHMP2B	AL354740.1	-0.306489	9.72871e-11	negative
PLCG1	AL662797.2	0.38431	1.77269e-16	postive
PJVK	AC134407.1	0.392277	3.69539e-17	postive
NLRP1	LOH12CR2	0.305053	1.20062e-10	postive
CASP3	AC096733.3	0.300988	2.1644e-10	postive
CASP8	AC096733.3	0.317818	1.77744e-11	postive
PJVK	AL355388.1	0.351387	7.45456e-14	postive
PLCG1	STAM-AS1	0.333295	1.54744e-12	postive
PJVK	AC068790.7	0.319067	1.46699e-11	postive
PLCG1	AC068790.7	0.583666	2.3947e-40	postive
CASP9	KDM2B-DT	0.349712	9.95391e-14	postive
NLRP1	KDM2B-DT	0.325547	5.34424e-12	postive
PLCG1	KDM2B-DT	0.47854	8.00124e-26	postive
NOD1	AC010894.2	-0.329911	2.67036e-12	negative
PLCG1	CU634019.6	0.376053	8.61205e-16	postive
CASP9	AC073343.2	0.319753	1.31988e-11	postive
NLRP1	AC073343.2	0.354664	4.21329e-14	postive
PLCG1	AC073343.2	0.440336	1.116e-21	postive
PLCG1	CTBP1-DT	0.307719	8.11732e-11	postive
CASP9	LINC00265	0.348524	1.22063e-13	postive
PLCG1	LINC00265	0.527569	5.75116e-32	postive
PLCG1	AC010327.6	0.340554	4.692e-13	postive
PJVK	PAXIP1-AS1	0.325304	5.55246e-12	postive
NOD1	AL050343.2	0.412212	6.03547e-19	postive
PLCG1	AL050343.2	0.374912	1.06773e-15	postive
GSDME	AP000802.1	0.312923	3.7379e-11	postive
PJVK	AC109347.1	0.457704	1.69087e-23	postive
CASP1	AC110995.1	0.452132	6.65664e-23	postive
IL1B	AC110995.1	0.407634	1.59138e-18	postive
IRF2	AC110995.1	0.318652	1.56376e-11	postive
NLRC4	AC110995.1	0.53625	3.6651e-33	postive
NLRP3	AC110995.1	0.487732	6.6953e-27	postive
NOD2	AC110995.1	0.330069	2.60349e-12	postive
PJVK	AC108673.3	0.34015	5.01842e-13	postive
PJVK	XIST	0.332628	1.7241e-12	postive
IRF1	AL512306.2	0.310208	5.61276e-11	postive
NOD2	AL512306.2	0.31717	1.96274e-11	postive
NOD1	AC127496.6	-0.318097	1.70291e-11	negative
CASP9	LINC00339	0.361264	1.30824e-14	postive
PLCG1	LINC00641	0.424838	3.84904e-20	postive
CASP9	SH3BP5-AS1	0.30255	1.72766e-10	postive
NOD1	SH3BP5-AS1	0.316562	2.15354e-11	postive
PJVK	SH3BP5-AS1	0.386429	1.17297e-16	postive
PLCG1	SH3BP5-AS1	0.342975	3.12969e-13	postive
PLCG1	AC023509.1	0.300257	2.40398e-10	postive
PLCG1	AC020916.2	0.350465	8.74136e-14	postive
PRKACA	AC020916.2	0.368405	3.57867e-15	postive
PLCG1	LINC01515	0.302637	1.70606e-10	postive
CASP1	LINC01150	0.430343	1.11733e-20	postive
IL18	LINC01150	0.324501	6.30092e-12	postive
IL1B	LINC01150	0.404996	2.76306e-18	postive
NLRC4	LINC01150	0.554317	9.15478e-36	postive
NLRP3	LINC01150	0.606365	3.17879e-44	postive
GZMA	LINC01150	0.374642	1.12327e-15	postive
CASP1	AC145207.5	-0.324355	6.44721e-12	negative
PJVK	AP002026.1	0.307848	7.96489e-11	postive
PJVK	AC009120.2	0.364711	7.02603e-15	postive
PLCG1	AC009120.2	0.313399	3.47954e-11	postive
PJVK	AL135791.1	0.326783	4.39577e-12	postive
PLCG1	AL135791.1	0.329463	2.86887e-12	postive
PJVK	DICER1-AS1	0.361672	1.21588e-14	postive
GPX4	MIR4435-2HG	0.38686	1.07829e-16	postive
PRKACA	AC024075.3	0.324031	6.78329e-12	postive
PLCG1	AC136624.2	0.344304	2.50186e-13	postive
CASP3	RNF144A-AS1	0.341926	3.73131e-13	postive
NOD1	AL021707.3	0.389988	5.82362e-17	postive
PLCG1	AL021707.3	0.337707	7.52022e-13	postive
PLCG1	AC006116.11	0.450617	9.62222e-23	postive
PJVK	SMC2-AS1	0.31096	5.01746e-11	postive
PJVK	AL390195.3	0.3267	4.45407e-12	postive
PJVK	AC009955.4	0.305743	1.08547e-10	postive
PLCG1	AC009955.4	0.325106	5.72916e-12	postive
TP53	AC010201.1	0.351125	7.80037e-14	postive
NLRP1	AC010201.1	0.368948	3.23883e-15	postive
GPX4	AC007192.2	0.31567	2.46717e-11	postive
TIRAP	AC007192.2	-0.353592	5.08111e-14	negative
NLRP1	AC010275.1	0.336261	9.53841e-13	postive
CASP9	LINC01597	0.347294	1.50643e-13	postive
NLRP1	LINC01597	0.409566	1.05882e-18	postive
PLCG1	LINC01597	0.316092	2.31351e-11	postive
CASP1	MMP2-AS1	0.300872	2.2009e-10	postive
IL1B	MMP2-AS1	0.304358	1.32881e-10	postive
NLRC4	MMP2-AS1	0.462264	5.40536e-24	postive
NLRP3	MMP2-AS1	0.441138	9.24553e-22	postive
NOD2	MMP2-AS1	0.337671	7.56563e-13	postive
GZMA	MMP2-AS1	0.382961	2.30218e-16	postive
TIRAP	AC105935.1	0.3191	1.45956e-11	postive
GSDME	MSC-AS1	0.321267	1.04413e-11	postive
PLCG1	AC020558.2	0.475966	1.58175e-25	postive
CHMP2B	SUCLG2-AS1	0.345425	2.07002e-13	postive
HMGB1	AL137058.2	0.374051	1.25503e-15	postive
PLCG1	AL137058.2	0.457942	1.59382e-23	postive
PYCARD	PYCARD-AS1	0.497906	3.93233e-28	postive
GPX4	AC005034.6	-0.34867	1.19046e-13	negative
PLCG1	AC005034.6	0.48587	1.11329e-26	postive
PYCARD	AC005034.6	-0.313851	3.25e-11	negative
NOD1	INE1	0.33921	5.86654e-13	postive
CHMP2A	SPINT1-AS1	0.343613	2.811e-13	postive
PLCG1	SPINT1-AS1	-0.355604	3.57265e-14	negative
PYCARD	SPINT1-AS1	0.433254	5.75615e-21	postive
PLCG1	AC006435.1	0.32677	4.40464e-12	postive
CHMP2B	AL031600.3	-0.343684	2.77773e-13	negative
GPX4	AL031600.3	0.395625	1.88736e-17	postive
PYCARD	AL031600.3	0.320106	1.24973e-11	postive
TIRAP	AL031600.3	-0.346057	1.85938e-13	negative
CASP9	AC010136.1	0.304751	1.25473e-10	postive
GSDMC	KDM7A-DT	0.396981	1.43458e-17	postive
CASP1	PCED1B-AS1	0.488242	5.82067e-27	postive
GZMB	PCED1B-AS1	0.494512	1.02314e-27	postive
AIM2	PCED1B-AS1	0.448736	1.51603e-22	postive
NLRC4	PCED1B-AS1	0.570752	2.83357e-38	postive
NLRP3	PCED1B-AS1	0.510569	1.00789e-29	postive
NOD2	PCED1B-AS1	0.310849	5.10072e-11	postive
PYCARD	PCED1B-AS1	0.420627	9.76298e-20	postive
GZMA	PCED1B-AS1	0.696642	2.79758e-63	postive
PJVK	AL513548.1	0.360171	1.59067e-14	postive
PLCG1	AL513548.1	0.300443	2.34056e-10	postive
GSDMD	C8orf31	0.310876	5.08067e-11	postive
IRF1	INKA2-AS1	-0.303263	1.55808e-10	negative
NLRP1	INKA2-AS1	0.464512	3.06136e-24	postive
IRF1	AC116366.2	0.429056	1.49511e-20	postive
NOD1	AC116366.2	0.370976	2.2264e-15	postive
NOD2	AC116366.2	0.301552	1.99566e-10	postive
NOD1	AL031714.1	0.310456	5.40866e-11	postive
PJVK	AL031714.1	0.303768	1.44789e-10	postive
PLCG1	AL031714.1	0.554618	8.25893e-36	postive
CHMP3	AC005288.1	0.321707	9.75104e-12	postive
PLCG1	AC005288.1	0.301515	2.00628e-10	postive
PJVK	AC012360.3	0.356177	3.23006e-14	postive
PLCG1	AC012360.3	0.560759	9.87872e-37	postive
CHMP2B	AC125494.1	-0.330553	2.40906e-12	negative
TIRAP	AC125494.1	-0.328747	3.21678e-12	negative
PJVK	AL645940.1	0.404417	3.11706e-18	postive
TIRAP	C15orf56	0.363923	8.10401e-15	postive
CASP9	MIR600HG	0.309864	5.9076e-11	postive
PLCG1	MIR600HG	0.494553	1.01131e-27	postive
PYCARD	MIR600HG	-0.304578	1.2869e-10	negative
PLCG1	AJ011932.1	0.300425	2.34655e-10	postive
PLCG1	AC138932.6	0.343641	2.79806e-13	postive
PJVK	RAD51-AS1	0.343569	2.83203e-13	postive
PLCG1	RAD51-AS1	0.307949	7.84645e-11	postive
TIRAP	RAD51-AS1	0.300675	2.26398e-10	postive
CASP9	AC069281.2	0.350869	8.1533e-14	postive
CHMP6	AC005332.6	0.300603	2.28744e-10	postive
CASP9	AL513314.2	0.341162	4.23954e-13	postive
GPX4	AL513314.2	-0.335475	1.08499e-12	negative
NOD1	AL513314.2	0.349632	1.0092e-13	postive
PLCG1	AL513314.2	0.462778	4.74824e-24	postive
PJVK	GABPB1-AS1	0.399635	8.35613e-18	postive
PLCG1	GABPB1-AS1	0.37873	5.18463e-16	postive
CHMP2B	AC025165.2	-0.332875	1.65655e-12	negative
GPX4	AC025165.2	0.346556	1.70813e-13	postive
NOD1	AC025165.2	-0.331372	2.11184e-12	negative
PYCARD	AC025165.2	0.314106	3.12708e-11	postive
TIRAP	AC025165.2	-0.354941	4.01343e-14	negative
PLCG1	Z92544.1	0.395933	1.77364e-17	postive
CHMP7	AC108449.2	0.41731	2.01402e-19	postive
GPX4	AC108449.2	-0.342341	3.48077e-13	negative
PLCG1	AC108449.2	0.598378	7.97806e-43	postive
CHMP6	BAIAP2-DT	0.380617	3.61469e-16	postive
PLCG1	BAIAP2-DT	0.387543	9.43097e-17	postive
PJVK	AC084824.5	0.351358	7.49119e-14	postive
PLCG1	AC084824.5	0.381744	2.91122e-16	postive
PLCG1	NORAD	0.415078	3.26434e-19	postive
PYCARD	NORAD	-0.301876	1.9045e-10	negative
GSDMD	AC138696.2	0.394516	2.35987e-17	postive
PJVK	U73166.1	0.32672	4.43977e-12	postive
PLCG1	U73166.1	0.34399	2.63832e-13	postive
NOD1	AL450326.1	0.319687	1.33325e-11	postive
TIRAP	AL450326.1	0.338796	6.28275e-13	postive
NOD1	AC012557.1	0.307547	8.32579e-11	postive
GSDME	AL133415.1	0.392594	3.46852e-17	postive
NLRP3	AL133415.1	0.32408	6.73088e-12	postive
PLCG1	AL133415.1	0.354966	3.99547e-14	postive
CASP1	U62317.1	0.341334	4.11982e-13	postive
GZMB	U62317.1	0.342763	3.24293e-13	postive
IRF1	U62317.1	0.304334	1.33349e-10	postive
NOD2	U62317.1	0.382947	2.30826e-16	postive
GZMA	U62317.1	0.329524	2.84105e-12	postive
CASP1	AC004687.1	0.373859	1.30094e-15	postive
GZMB	AC004687.1	0.318619	1.57178e-11	postive
IL1B	AC004687.1	0.32633	4.72222e-12	postive
IRF1	AC004687.1	0.319335	1.40767e-11	postive
NLRC4	AC004687.1	0.480787	4.39323e-26	postive
NLRP3	AC004687.1	0.513765	3.90121e-30	postive
NOD1	AC004687.1	0.319874	1.29532e-11	postive
NOD2	AC004687.1	0.378803	5.1132e-16	postive
GZMA	AC004687.1	0.50698	2.8914e-29	postive
PLCG1	AC004076.2	0.430394	1.10442e-20	postive
NLRP1	LINC01257	0.438676	1.64505e-21	postive
PLCG1	LINC01257	0.314203	3.08169e-11	postive
PLCG1	GCC2-AS1	0.461938	5.8687e-24	postive
PYCARD	GCC2-AS1	-0.325066	5.76479e-12	negative
PJVK	CT66	0.344214	2.54045e-13	postive
NLRP1	AL133338.1	0.309914	5.86346e-11	postive
GZMB	TRBV11-2	0.352687	5.94901e-14	postive
GZMA	TRBV11-2	0.594959	3.08259e-42	postive
CHMP2A	FTX	-0.303452	1.51589e-10	negative
GPX4	FTX	-0.308702	7.01982e-11	negative
PLCG1	FTX	0.428606	1.65501e-20	postive
PLCG1	AC022150.2	0.37704	7.14657e-16	postive
NOD1	AL691482.4	0.307998	7.78953e-11	postive
PLCG1	AC092375.2	0.393917	2.66177e-17	postive
PLCG1	AC004771.4	0.311388	4.70641e-11	postive
CHMP2B	BACE1-AS	-0.310775	5.15788e-11	negative
NOD1	CFLAR-AS1	0.341867	3.7686e-13	postive
CASP1	NUP50-DT	0.303167	1.57995e-10	postive
CYCS	NUP50-DT	0.351689	7.07375e-14	postive
NOD1	AC129510.1	0.300717	2.25017e-10	postive
PJVK	AC129510.1	0.309069	6.64763e-11	postive
PLCG1	AC129510.1	0.390634	5.12421e-17	postive
CASP8	AC007383.1	0.362086	1.12871e-14	postive
PJVK	AC007383.1	0.332893	1.65174e-12	postive
PLCG1	EAF1-AS1	0.35607	3.29115e-14	postive
PLCG1	AL118506.1	0.352042	6.6546e-14	postive
PLCG1	AC022211.2	0.303845	1.43173e-10	postive
CASP9	AC136475.1	0.35717	2.71077e-14	postive
PLCG1	AC068790.5	0.373168	1.48052e-15	postive
PLCG1	AC024075.1	0.390265	5.51296e-17	postive
PYCARD	AC024075.1	-0.329713	2.7566e-12	negative
CASP1	CEP250-AS1	0.405783	2.34496e-18	postive
GZMB	CEP250-AS1	0.372452	1.69231e-15	postive
AIM2	CEP250-AS1	0.318498	1.60131e-11	postive
NLRC4	CEP250-AS1	0.493063	1.53389e-27	postive
NLRP3	CEP250-AS1	0.461047	7.34036e-24	postive
PYCARD	CEP250-AS1	0.340331	4.86982e-13	postive
GZMA	CEP250-AS1	0.531945	1.4498e-32	postive
IL1B	LINC00941	0.319582	1.35508e-11	postive
PJVK	AL355488.1	0.388923	7.18706e-17	postive
PLCG1	AL355488.1	0.456663	2.1883e-23	postive
CASP1	AL590764.1	0.573557	1.02305e-38	postive
GZMB	AL590764.1	0.354382	4.42629e-14	postive
IL1B	AL590764.1	0.354006	4.72691e-14	postive
IRF1	AL590764.1	0.310331	5.51094e-11	postive
AIM2	AL590764.1	0.39333	2.99407e-17	postive
NLRC4	AL590764.1	0.665971	4.69121e-56	postive
NLRP3	AL590764.1	0.532675	1.14989e-32	postive
NOD2	AL590764.1	0.412693	5.44608e-19	postive
PYCARD	AL590764.1	0.321032	1.08278e-11	postive
GZMA	AL590764.1	0.6415	7.02086e-51	postive
PLCG1	AC007938.3	0.375407	9.72712e-16	postive
PLCG1	AC066613.1	0.384857	1.59411e-16	postive
GSDMD	AC040970.1	0.398571	1.03841e-17	postive
NLRC4	AC068580.3	0.304591	1.28438e-10	postive
NLRP3	AC068580.3	0.323774	7.06185e-12	postive
NOD1	AC068580.3	0.403419	3.83415e-18	postive
NOD2	AC068580.3	0.3669	4.71612e-15	postive
PLCG1	TSC22D1-AS1	0.325274	5.57922e-12	postive
NOD1	AP001625.2	0.4328	6.38611e-21	postive
PLCG1	PTOV1-AS2	0.499073	2.82331e-28	postive
GSDME	AC079921.2	0.320957	1.09556e-11	postive
CASP9	AC007128.1	0.323431	7.45161e-12	postive
NLRP1	LINC01816	0.338411	6.69537e-13	postive
CHMP2B	HCG25	-0.318442	1.61513e-11	negative
NOD1	HCG25	-0.379791	4.23411e-16	negative
TIRAP	HCG25	-0.377909	6.06084e-16	negative
PRKACA	AC008894.2	0.34611	1.84265e-13	postive
AIM2	LINC01303	0.354866	4.06669e-14	postive
GSDMD	AC006206.2	-0.301494	2.01225e-10	negative
NLRP1	AC006206.2	0.305867	1.06582e-10	postive
NLRP1	AC092117.1	0.372	1.84079e-15	postive
CHMP7	AL355816.2	-0.315081	2.69782e-11	negative
GPX4	AL355816.2	0.350252	9.0699e-14	postive
NOD1	AL355816.2	-0.317799	1.78241e-11	negative
PYCARD	AL355816.2	0.327489	3.92974e-12	postive
TIRAP	AL355816.2	-0.384768	1.62191e-16	negative
PJVK	WARS2-AS1	0.300666	2.26673e-10	postive
PJVK	AC087289.2	0.343916	2.6715e-13	postive
PLCG1	AC087289.2	0.363069	9.45669e-15	postive
PLCG1	AC012313.6	0.347303	1.50389e-13	postive
PLCG1	AL731563.4	0.395201	2.05577e-17	postive
CASP8	AC091564.4	-0.314993	2.73423e-11	negative
CASP1	AC007620.2	0.407377	1.67944e-18	postive
CASP3	AC007620.2	0.321075	1.0756e-11	postive
CHMP2B	AC007620.2	0.308888	6.82896e-11	postive
IRF1	AC007620.2	0.32239	8.76701e-12	postive
IRF2	AC007620.2	0.398185	1.1233e-17	postive
NLRC4	AC007620.2	0.410394	8.8854e-19	postive
NLRP3	AC007620.2	0.381337	3.14848e-16	postive
NOD2	AC007620.2	0.32288	8.12222e-12	postive
PLCG1	AC006946.2	0.432727	6.49419e-21	postive
GSDME	SH3RF3-AS1	0.311073	4.93279e-11	postive
PLCG1	SH3RF3-AS1	0.308985	6.7314e-11	postive
NOD1	AL121987.2	0.318261	1.66055e-11	postive
CASP3	CHROMR	0.349027	1.11979e-13	postive
HMGB1	CHROMR	0.305061	1.19928e-10	postive
PLCG1	CHROMR	0.336961	8.50393e-13	postive
PRKACA	AC011472.1	0.319701	1.33035e-11	postive
PJVK	AC026471.4	0.395891	1.78861e-17	postive
PLCG1	AC005104.1	0.424608	4.05105e-20	postive
CASP1	AP002954.1	0.466982	1.63125e-24	postive
IRF1	AP002954.1	0.332536	1.74978e-12	postive
NLRC4	AP002954.1	0.464404	3.14658e-24	postive
NLRP3	AP002954.1	0.422213	6.88626e-20	postive
NOD2	AP002954.1	0.362132	1.1195e-14	postive
GZMA	AP002954.1	0.395211	2.05184e-17	postive
NOD1	AC018362.1	-0.315037	2.71601e-11	negative
PYCARD	AC018362.1	0.310368	5.48058e-11	postive
TIRAP	AC018362.1	-0.354774	4.13285e-14	negative
NLRP1	ZNF528-AS1	0.333032	1.61488e-12	postive
PLCG1	ZNF528-AS1	0.405129	2.68773e-18	postive
PLCG1	AC015712.6	0.393233	3.05279e-17	postive
PLCG1	AL359878.1	0.400649	6.78836e-18	postive
PJVK	AC093752.3	0.333053	1.60945e-12	postive
PLCG1	AC093752.3	0.45374	4.49364e-23	postive
CASP9	LINC01002	0.331517	2.06277e-12	postive
PLCG1	LINC01002	0.477255	1.12523e-25	postive
CHMP2B	AC012615.2	-0.348131	1.30554e-13	negative
GPX4	AC012615.2	0.431008	9.60795e-21	postive
NOD1	AC012615.2	-0.342616	3.32403e-13	negative
PYCARD	AC012615.2	0.329289	2.95022e-12	postive
TIRAP	AC012615.2	-0.345407	2.07612e-13	negative
PJVK	LINC01473	0.394204	2.51256e-17	postive
PLCG1	GTF3C2-AS1	0.41292	5.18721e-19	postive
PJVK	AC084018.1	0.340945	4.39588e-13	postive
PLCG1	AC084018.1	0.512868	5.0965e-30	postive
IRF1	AC099343.3	0.37052	2.42296e-15	postive
PJVK	AC099343.3	0.301933	1.88877e-10	postive
NLRP1	LINC01976	0.351908	6.81058e-14	postive
PLCG1	TMCC1-AS1	0.383502	2.07333e-16	postive
PJVK	STARD4-AS1	0.340202	4.9756e-13	postive
PLCG1	STARD4-AS1	0.620076	1.01235e-46	postive
CHMP2A	AC020915.3	0.386598	1.13492e-16	postive
GSDMA	AC020915.3	0.457162	1.93426e-23	postive
PLCG1	AC020915.3	0.396585	1.55444e-17	postive
PLCG1	AC008537.2	0.30167	1.96193e-10	postive
PLCG1	AC008759.2	0.34442	2.4536e-13	postive
CASP1	PRKAR1B-AS1	0.418701	1.48805e-19	postive
GZMB	PRKAR1B-AS1	0.526061	9.20283e-32	postive
AIM2	PRKAR1B-AS1	0.387105	1.02774e-16	postive
NLRC4	PRKAR1B-AS1	0.553147	1.36474e-35	postive
NLRP3	PRKAR1B-AS1	0.45751	1.77443e-23	postive
PYCARD	PRKAR1B-AS1	0.370079	2.62878e-15	postive
GZMA	PRKAR1B-AS1	0.496255	6.26825e-28	postive
NLRP1	LINC00526	0.344708	2.33697e-13	postive
CHMP2B	AC104116.1	-0.345835	1.93078e-13	negative
GPX4	AC104116.1	0.324898	5.919e-12	postive
NOD1	AC104116.1	-0.339963	5.17688e-13	negative
TIRAP	AC104116.1	-0.338712	6.37026e-13	negative
NLRP1	AC019205.1	0.387066	1.03563e-16	postive
PLCG1	AC019205.1	0.570185	3.47787e-38	postive
PLCG1	ANKRD10-IT1	0.486197	1.01857e-26	postive
PJVK	AC109460.3	0.369495	2.9278e-15	postive
PLCG1	AC109460.3	0.45867	1.32986e-23	postive
PLCG1	AL049539.1	0.323023	7.9419e-12	postive
GPX4	AC139795.2	-0.32327	7.64123e-12	negative
NOD1	AC139795.2	0.356814	2.88675e-14	postive
PJVK	AC139795.2	0.313111	3.63381e-11	postive
PLCG1	AC139795.2	0.31626	2.25499e-11	postive
PJVK	AC092803.1	0.30968	6.07187e-11	postive
CHMP2A	AC012313.5	0.312714	3.85721e-11	postive
GSDMA	AC012313.5	0.459303	1.13576e-23	postive
NOD1	GAS6-AS1	0.302672	1.69737e-10	postive
SCAF11	SNHG25	0.320737	1.13358e-11	postive
PLCG1	AC009690.2	0.366701	4.8907e-15	postive
PJVK	AC008731.1	0.347912	1.35529e-13	postive
PLCG1	AC008731.1	0.384826	1.6035e-16	postive
PLCG1	AC022154.1	0.374837	1.08297e-15	postive
CASP9	AL355310.2	0.303873	1.42596e-10	postive
NOD1	AL355310.2	0.381677	2.94908e-16	postive
PLCG1	AL355310.2	0.494603	9.97329e-28	postive
CHMP7	FAM66B	0.44204	7.47761e-22	postive
PJVK	SEMA3F-AS1	0.307062	8.94308e-11	postive
PLCG1	SEMA3F-AS1	0.314203	3.08146e-11	postive
NOD2	AC106739.1	0.343521	2.85525e-13	postive
TIRAP	AC018557.1	-0.35198	6.72625e-14	negative
PJVK	AC079684.2	0.343158	3.0347e-13	postive
GSDMD	LINC02878	0.353347	5.303e-14	postive
PLCG1	AL031717.1	0.519521	6.8803e-31	postive
PLCG1	LINC00115	0.33499	1.17441e-12	postive
NOD1	AF111169.3	0.328044	3.59825e-12	postive
PLCG1	AF111169.3	0.362007	1.14488e-14	postive
CHMP2B	AC087393.2	-0.338165	6.97371e-13	negative
GPX4	AC087393.2	0.328797	3.19111e-12	postive
NOD1	AC087393.2	-0.346944	1.59882e-13	negative
TIRAP	AC087393.2	-0.360761	1.43155e-14	negative
NOD1	AC009022.1	0.348914	1.14171e-13	postive
PLCG1	AC009022.1	0.380011	4.05964e-16	postive
PLCG1	AC005225.3	0.307545	8.32884e-11	postive
PLCG1	AC006946.3	0.392227	3.73239e-17	postive
CHMP3	AC092849.1	-0.307732	8.10171e-11	negative
GPX4	AC092849.1	0.350631	8.49567e-14	postive
GSDMC	CBR3-AS1	0.32604	4.94433e-12	postive
NOD1	AC020931.1	0.316536	2.16234e-11	postive
CHMP2A	ZNF460-AS1	0.314707	2.85524e-11	postive
PJVK	AL133410.1	0.369713	2.8125e-15	postive
GSDMD	AC007541.1	-0.342503	3.38762e-13	negative
IRF1	AC007541.1	-0.330977	2.25039e-12	negative
NLRP1	AC007541.1	0.551381	2.48513e-35	postive
PLCG1	AC007541.1	0.368436	3.55866e-15	postive
PLCG1	AC125807.2	0.404441	3.10154e-18	postive
CASP3	LINC02701	0.304446	1.31182e-10	postive
PLCG1	AC107068.1	0.335694	1.04677e-12	postive
PJVK	AC079174.2	0.418452	1.57119e-19	postive
PLCG1	AC079174.2	0.347933	1.35054e-13	postive
PJVK	ZKSCAN2-DT	0.402972	4.20595e-18	postive
PLCG1	ZKSCAN2-DT	0.434664	4.16493e-21	postive
PLCG1	AC006435.2	0.468893	9.98768e-25	postive
PJVK	AL135905.1	0.318571	1.58342e-11	postive
NOD1	AL162595.1	0.311747	4.45951e-11	postive
PRKACA	AC005785.1	0.383917	1.91334e-16	postive
NLRP1	ID2-AS1	0.309706	6.04828e-11	postive
PLCG1	ID2-AS1	0.379395	4.56706e-16	postive
PJVK	LINC01341	0.336174	9.67612e-13	postive
PLCG1	LINC01341	0.328775	3.20248e-12	postive
SCAF11	AC008124.1	0.630601	1.00685e-48	postive
PLCG1	AL078587.1	0.358124	2.28986e-14	postive
NLRP1	TUBA3FP	0.43304	6.0454e-21	postive
PLCG1	TUBA3FP	0.308066	7.71212e-11	postive
PLCG1	GUSBP11	0.358316	2.21315e-14	postive
PJVK	C9orf163	0.350361	8.90079e-14	postive
CHMP2B	AC097468.3	-0.36391	8.12348e-15	negative
CHMP4A	DHRS4-AS1	0.408983	1.19768e-18	postive
PLCG1	AL031985.3	0.320423	1.19001e-11	postive
CHMP7	AC016065.1	0.378471	5.44604e-16	postive
PJVK	AC245060.5	0.309167	6.55254e-11	postive
NOD1	AC020907.4	0.311891	4.3649e-11	postive
PLCG1	AC020907.4	0.425912	3.02893e-20	postive
NLRP1	AP003498.1	0.343388	2.91949e-13	postive
PLCG1	AP003498.1	0.348617	1.20123e-13	postive
CASP9	STARD7-AS1	0.414425	3.75636e-19	postive
PLCG1	STARD7-AS1	0.406226	2.13751e-18	postive
PYCARD	STARD7-AS1	-0.309381	6.34755e-11	negative
CASP1	NRIR	0.421565	7.94385e-20	postive
IRF2	NRIR	0.306591	9.58385e-11	postive
NOD1	LINC02035	0.306248	1.00793e-10	postive
PLCG1	LINC02035	0.432019	7.63355e-21	postive
CASP1	AC012467.2	-0.343436	2.89604e-13	negative
CASP9	AC012467.2	0.332395	1.79039e-12	postive
PJVK	AC012467.2	0.311981	4.30621e-11	postive
PLCG1	AC012467.2	0.432732	6.48747e-21	postive
PYCARD	AC012467.2	-0.326531	4.57489e-12	negative
NLRP1	HGC6.3	0.35512	3.88931e-14	postive
GPX4	AL021368.2	-0.303815	1.43808e-10	negative
PJVK	AL021368.2	0.382492	2.52064e-16	postive
PLCG1	AL021368.2	0.483175	2.31187e-26	postive
PYCARD	AL021368.2	-0.30073	2.24608e-10	negative
NOD1	TMEM51-AS1	0.341987	3.6939e-13	postive
CASP1	AC018755.4	0.34692	1.6056e-13	postive
NLRC4	AC018755.4	0.322912	8.08149e-12	postive
NLRP3	AC018755.4	0.353668	5.01455e-14	postive
GZMA	AC018755.4	0.303806	1.43997e-10	postive
NLRP1	AC100803.3	0.303952	1.40979e-10	postive
NOD1	AL049840.6	0.340371	4.83696e-13	postive
GPX4	AL022328.4	0.302948	1.63086e-10	postive
CASP1	SBNO1-AS1	-0.314295	3.03907e-11	negative
PJVK	SBNO1-AS1	0.345871	1.91906e-13	postive
GPX4	ZNF32-AS2	-0.306126	1.02619e-10	negative
PLCG1	ZNF32-AS2	0.507434	2.53284e-29	postive
PYCARD	ZNF32-AS2	-0.313309	3.52665e-11	negative
PLCG1	AC004943.1	0.409943	9.77686e-19	postive
PJVK	AL132765.2	0.316165	2.28807e-11	postive
NLRP1	AC068473.3	0.321884	9.48613e-12	postive
PLCG1	CD81-AS1	0.344982	2.23101e-13	postive
CASP9	ELOA-AS1	0.385607	1.37744e-16	postive
NLRP1	ZNF22-AS1	0.372055	1.82215e-15	postive
PLCG1	ZNF22-AS1	0.40083	6.54124e-18	postive
PLCG1	HM13-IT1	0.41518	3.19292e-19	postive
GPX4	CRYZL2P-SEC16B	-0.328532	3.32904e-12	negative
PLCG1	CRYZL2P-SEC16B	0.384906	1.57879e-16	postive
CASP9	LINC01772	0.408086	1.44683e-18	postive
PJVK	LINC01772	0.318601	1.57596e-11	postive
PLCG1	LINC01772	0.438974	1.53475e-21	postive
PLCG1	TPT1-AS1	0.32324	7.67737e-12	postive
CASP9	AC012442.3	0.378158	5.78106e-16	postive
NLRP1	AC090510.2	0.305514	1.12237e-10	postive
PLCG1	AC090510.2	0.363438	8.84616e-15	postive
GPX4	AC018521.2	0.391677	4.16482e-17	postive
NOD1	AC018521.2	-0.327333	4.02887e-12	negative
PYCARD	AC018521.2	0.348911	1.1422e-13	postive
TIRAP	AC018521.2	-0.322595	8.49166e-12	negative
PJVK	CTBP1-AS	0.424023	4.61323e-20	postive
PLCG1	CTBP1-AS	0.564478	2.67205e-37	postive
GSDMD	ARHGAP26-AS1	0.328288	3.46112e-12	postive
PYCARD	ARHGAP26-AS1	0.311585	4.56952e-11	postive
CHMP3	BAALC-AS1	0.351033	7.92571e-14	postive
CHMP4C	BAALC-AS1	0.311744	4.46158e-11	postive
PJVK	AC020978.7	0.345242	2.13498e-13	postive
PJVK	SNHG20	0.346911	1.60796e-13	postive
PLCG1	AC093627.5	0.418814	1.452e-19	postive
GPX4	AL589765.7	0.310845	5.10398e-11	postive
PYCARD	AL589765.7	0.311482	4.64069e-11	postive
PLCG1	AC027796.4	0.355515	3.62865e-14	postive
NOD1	AL122035.2	0.330219	2.54187e-12	postive
PLCG1	AL122035.2	0.305535	1.11899e-10	postive
NOD1	LINC00852	0.329462	2.86956e-12	postive
CASP8	BTG3-AS1	0.34361	2.81261e-13	postive
PJVK	LAMTOR5-AS1	0.32387	6.95619e-12	postive
CHMP2B	AL671710.1	-0.302858	1.65234e-10	negative
GPX4	AL671710.1	0.366674	4.91437e-15	postive
TIRAP	AL671710.1	-0.313139	3.6181e-11	negative
PLCG1	AC106820.3	0.305317	1.1552e-10	postive
PJVK	RBM5-AS1	0.333181	1.57634e-12	postive
PLCG1	RBM5-AS1	0.344061	2.60678e-13	postive
PLCG1	AL080317.2	0.401892	5.25706e-18	postive
IRF1	AC087645.2	0.345488	2.04796e-13	postive
NOD2	AC087645.2	0.33221	1.84466e-12	postive
PLCG1	AC073046.1	0.424871	3.82107e-20	postive
NOD1	AC048382.2	0.347598	1.43018e-13	postive
PLCG1	AC048382.2	0.350234	9.09687e-14	postive
GSDMD	RHPN1-AS1	0.382032	2.75446e-16	postive
PLCG1	AL133520.1	0.328732	3.22462e-12	postive
NLRP1	LINC01122	0.414419	3.76103e-19	postive
PLCG1	LINC01122	0.34966	1.00431e-13	postive
CASP9	AC138035.1	0.343386	2.9206e-13	postive
PLCG1	AC138035.1	0.48088	4.28519e-26	postive
PYCARD	AC138035.1	-0.309065	6.65157e-11	negative
CASP1	TNKS2-AS1	-0.32847	3.362e-12	negative
PLCG1	AC137932.1	0.330221	2.54091e-12	postive
NLRP1	CASC15	0.345555	2.02463e-13	postive
PLCG1	CASC15	0.43117	9.26098e-21	postive
GPX4	RASSF1-AS1	0.31222	4.15418e-11	postive
GSDMB	AC012531.2	0.326598	4.5266e-12	postive
PLCG1	AC022336.2	0.34589	1.91305e-13	postive
PLCG1	AC092279.1	0.358115	2.29332e-14	postive
PLCG1	AC068790.6	0.351231	7.65874e-14	postive
CASP9	AL139287.1	0.357601	2.51216e-14	postive
PLCG1	AL139287.1	0.360669	1.45532e-14	postive
CASP1	SMIM25	0.414542	3.66302e-19	postive
GZMB	SMIM25	0.395695	1.86115e-17	postive
IL1B	SMIM25	0.320702	1.13962e-11	postive
AIM2	SMIM25	0.304187	1.36228e-10	postive
NLRC4	SMIM25	0.480478	4.77224e-26	postive
NLRP3	SMIM25	0.346289	1.78742e-13	postive
NOD2	SMIM25	0.300106	2.45668e-10	postive
PYCARD	SMIM25	0.416175	2.57559e-19	postive
GZMA	SMIM25	0.395766	1.83462e-17	postive
CASP3	AC099850.4	0.348717	1.18079e-13	postive
NLRP1	AL118511.1	0.30701	9.01132e-11	postive
NLRP1	AL355297.3	0.361315	1.2962e-14	postive
GSDMD	AC147067.1	0.303623	1.47877e-10	postive
PYCARD	AC147067.1	0.371938	1.86213e-15	postive
GPX4	AC144548.1	-0.313971	3.19174e-11	negative
NOD1	AC144548.1	0.307913	7.8881e-11	postive
PLCG1	AC144548.1	0.51092	9.0858e-30	postive
PLCG1	MFF-DT	0.326387	4.68029e-12	postive
NOD1	AP4B1-AS1	0.394593	2.32342e-17	postive
PLCG1	AP4B1-AS1	0.36115	1.33532e-14	postive
CHMP7	AC016588.2	0.46003	9.47082e-24	postive
PLCG1	AC016588.2	0.339273	5.80511e-13	postive
PLCG1	NDUFA6-DT	0.35067	8.43845e-14	postive
NLRP1	FAM66C	0.327548	3.89348e-12	postive
CASP1	LINC01871	0.41349	4.59194e-19	postive
GZMB	LINC01871	0.615882	6.05618e-46	postive
IRF1	LINC01871	0.373234	1.46238e-15	postive
AIM2	LINC01871	0.414873	3.41155e-19	postive
NLRC4	LINC01871	0.347046	1.57146e-13	postive
NOD2	LINC01871	0.305032	1.20428e-10	postive
PYCARD	LINC01871	0.312308	4.09981e-11	postive
GZMA	LINC01871	0.747907	1.20173e-77	postive
NOD1	AC012020.1	0.312059	4.25596e-11	postive
PJVK	AC092910.3	0.357569	2.52637e-14	postive
PLCG1	AC092910.3	0.414599	3.61885e-19	postive
GPX4	AC136604.3	0.350984	7.99256e-14	postive
NLRC4	AC092484.1	0.377196	6.93824e-16	postive
NLRP3	AC092484.1	0.37369	1.34286e-15	postive
CHMP7	AC244517.5	0.32913	3.02573e-12	postive
NLRP1	AC244517.5	0.315294	2.61224e-11	postive
CASP9	DIRC3	0.393993	2.62115e-17	postive
PJVK	AC004951.1	0.304224	1.35507e-10	postive
PLCG1	AC004951.1	0.507594	2.41672e-29	postive
PLCG1	AC145423.3	0.386868	1.07651e-16	postive
NOD1	AP003486.1	0.354672	4.20674e-14	postive
PLCG1	AP003486.1	0.345654	1.99107e-13	postive
TIRAP	AP003486.1	0.343721	2.7607e-13	postive
NOD1	AC092653.1	0.30494	1.22064e-10	postive
PJVK	AC092653.1	0.360966	1.38006e-14	postive
PLCG1	AC092653.1	0.380427	3.74871e-16	postive
CHMP7	AC105206.2	0.418339	1.61049e-19	postive
PLCG1	AC105206.2	0.491125	2.62871e-27	postive
PLCG1	AC027097.2	0.433042	6.04257e-21	postive
PLCG1	SPAG5-AS1	0.430774	1.01335e-20	postive
PJVK	AC072061.1	0.310853	5.09779e-11	postive
GPX4	AC008014.1	0.301822	1.91928e-10	postive
SCAF11	AC008014.1	0.344788	2.30559e-13	postive
CASP3	AC073529.1	0.318081	1.70717e-11	postive
HMGB1	AC073529.1	0.322059	9.23166e-12	postive
CASP9	AC019080.1	0.30405	1.38968e-10	postive
PJVK	AC133550.3	0.325542	5.34803e-12	postive
PLCG1	AC133550.3	0.390186	5.5992e-17	postive
CASP1	AC068987.3	-0.310844	5.10486e-11	negative
PLCG1	AC068987.3	0.307718	8.11919e-11	postive
PJVK	AC078846.1	0.303541	1.49648e-10	postive
SCAF11	AC008035.1	0.326256	4.7778e-12	postive
CASP1	LINC02362	0.304237	1.35236e-10	postive
GZMB	LINC02362	0.32149	1.0086e-11	postive
AIM2	LINC02362	0.35873	2.05644e-14	postive
NLRC4	LINC02362	0.301566	1.9916e-10	postive
GZMA	LINC02362	0.471522	5.06046e-25	postive
TP63	AL732437.1	0.339437	5.64934e-13	postive
PLCG1	ERVK13-1	0.350545	8.6227e-14	postive
PLCG1	AC100830.2	0.322579	8.51209e-12	postive
CASP1	AC095057.3	-0.333252	1.55829e-12	negative
NLRP1	AC095057.3	0.305582	1.11131e-10	postive
PJVK	AC095057.3	0.391807	4.05837e-17	postive
PLCG1	AC095057.3	0.48363	2.04484e-26	postive
GPX4	AL451165.2	0.32051	1.17399e-11	postive
NOD1	AL451165.2	-0.319248	1.42674e-11	negative
PJVK	AC068733.3	0.302809	1.66401e-10	postive
PRKACA	AC024575.2	0.354726	4.16735e-14	postive
PJVK	AC112484.3	0.395212	2.05123e-17	postive
IL6	AL136084.3	0.316371	2.21746e-11	postive
CASP9	LINC01748	0.306963	9.07361e-11	postive
PJVK	AC123768.3	0.424733	3.93959e-20	postive
NOD1	GARS1-DT	0.466548	1.82278e-24	postive
NLRP1	AC063977.6	0.30675	9.36351e-11	postive
PLCG1	AC010834.3	0.36789	3.9335e-15	postive
CASP1	LINC00861	0.305065	1.19857e-10	postive
GZMB	LINC00861	0.302931	1.63505e-10	postive
NLRC4	LINC00861	0.363398	8.91083e-15	postive
NLRP3	LINC00861	0.359586	1.76581e-14	postive
NOD2	LINC00861	0.326915	4.30443e-12	postive
GZMA	LINC00861	0.619457	1.3202e-46	postive
PLCG1	AC104117.3	0.372333	1.73015e-15	postive
NOD1	NAV2-AS1	0.308306	7.44348e-11	postive
PLCG1	NAV2-AS1	0.324981	5.84269e-12	postive
NLRP7	AC011476.3	0.310802	5.13661e-11	postive
NOD1	AC011476.3	0.400649	6.78899e-18	postive
NOD1	SLFNL1-AS1	0.334818	1.20776e-12	postive
PLCG1	SLFNL1-AS1	0.332717	1.69937e-12	postive
PLCG1	LINC00622	0.416125	2.6038e-19	postive
CASP1	SAMD12-AS1	0.31498	2.7395e-11	postive
IRF1	SAMD12-AS1	0.303958	1.40851e-10	postive
CASP8	AC009950.1	0.419359	1.28908e-19	postive
NOD1	AC009950.1	0.342479	3.40122e-13	postive
NOD2	AC009950.1	0.333297	1.54694e-12	postive
PJVK	AL355297.2	0.330757	2.33128e-12	postive
PLCG1	AC120049.1	0.309612	6.13347e-11	postive
GSDMC	AC099329.2	0.338661	6.42484e-13	postive
PJVK	OBSCN-AS1	0.340687	4.58913e-13	postive
CASP1	AC087354.1	0.405737	2.36773e-18	postive
IRF1	AC087354.1	0.38547	1.41454e-16	postive
GZMA	AC087354.1	0.302979	1.62353e-10	postive
NLRP3	ACTA2-AS1	0.346412	1.75062e-13	postive
NOD1	AL451085.3	-0.334286	1.31733e-12	negative
CASP9	LINC01355	0.307767	8.06063e-11	postive
PJVK	LINC01355	0.40615	2.1719e-18	postive
PLCG1	LINC01355	0.481562	3.56897e-26	postive
PLCG1	AL353796.1	0.382199	2.66681e-16	postive
PYCARD	AL353796.1	-0.327514	3.91451e-12	negative
NLRP1	AL161668.4	0.316898	2.04593e-11	postive
PLCG1	MEIS1-AS3	0.308753	6.96649e-11	postive
PLCG1	AC022762.2	0.383772	1.96789e-16	postive
PJVK	AC005070.3	0.345462	2.05697e-13	postive
PLCG1	AC005070.3	0.496725	5.49151e-28	postive
CASP8	KANSL1L-AS1	0.309157	6.56172e-11	postive
PJVK	KANSL1L-AS1	0.362239	1.09804e-14	postive
CASP1	AC107057.1	-0.33369	1.45129e-12	negative
IRF1	AC107057.1	-0.356796	2.89607e-14	negative
NLRP1	AC107057.1	0.387828	8.91621e-17	postive
NOD2	AC107057.1	-0.30248	1.74526e-10	negative
NOD1	LINC01359	0.321228	1.05045e-11	postive
NLRP1	LINC00683	0.323072	7.88145e-12	postive
PLCG1	AL078644.2	0.319968	1.27669e-11	postive
PJVK	NSMCE1-DT	0.366065	5.49284e-15	postive
NLRP1	TRAM2-AS1	0.3047	1.26411e-10	postive
PJVK	AC112484.1	0.360283	1.55931e-14	postive
PLCG1	AC112484.1	0.450214	1.06071e-22	postive
TIRAP	AC110597.3	-0.300766	2.2344e-10	negative
PLCG1	AC090589.3	0.30216	1.82796e-10	postive
PJVK	AP001059.1	0.310632	5.26851e-11	postive
CASP8	AC018647.2	0.347203	1.52985e-13	postive
NOD1	AC018647.2	0.320462	1.18288e-11	postive
IL1B	AC012181.2	0.3154	2.5702e-11	postive
NLRC4	AC012181.2	0.375387	9.76389e-16	postive
NLRP3	AC012181.2	0.435334	3.56958e-21	postive
NOD1	AC012181.2	0.381801	2.87937e-16	postive
NOD2	AC012181.2	0.353294	5.35196e-14	postive
PLCG1	AC112907.3	0.36117	1.33035e-14	postive
PLCG1	AL627309.5	0.4127	5.43733e-19	postive
PLCG1	AC138894.2	0.307335	8.59076e-11	postive
CHMP2A	AC005261.2	0.301347	2.05533e-10	postive
NOD1	AC022150.4	0.4159	2.73331e-19	postive
TIRAP	AC022150.4	0.309961	5.82288e-11	postive
PJVK	Z97832.2	0.361576	1.23712e-14	postive
PLCG1	Z97832.2	0.469974	7.55689e-25	postive
PLCG1	DBH-AS1	0.31699	2.01739e-11	postive
NLRP1	AC145285.6	0.331902	1.93869e-12	postive
PJVK	AC145285.6	0.313325	3.51842e-11	postive
PLCG1	AC145285.6	0.416113	2.6103e-19	postive
PLCG1	LINC00239	-0.337885	7.30303e-13	negative
PYCARD	LINC00239	0.402697	4.45237e-18	postive
GPX4	FLNB-AS1	-0.305332	1.15274e-10	negative
NOD1	FLNB-AS1	0.40911	1.16593e-18	postive
PLCG1	FLNB-AS1	0.366808	4.79545e-15	postive
CASP9	AL033528.3	0.35147	7.3479e-14	postive
PLCG1	AL033528.3	0.318255	1.66218e-11	postive
TIRAP	AL033528.3	0.315525	2.52202e-11	postive
CASP9	LINC01376	0.381743	2.91178e-16	postive
NLRP1	LINC01376	0.317544	1.85352e-11	postive
PLCG1	LINC01376	0.302372	1.77271e-10	postive
PLCG1	AL008721.2	0.406491	2.02251e-18	postive
PJVK	AL512770.1	0.308332	7.41521e-11	postive
PLCG1	AL512770.1	0.479066	6.95712e-26	postive
GPX4	BX571846.1	-0.328321	3.44298e-12	negative
NOD1	BX571846.1	0.319656	1.33972e-11	postive
PLCG1	BX571846.1	0.322047	9.24822e-12	postive
PLCG1	AC008969.1	0.47119	5.51552e-25	postive
CASP9	AC007365.1	0.466047	2.0715e-24	postive
PJVK	AC099778.1	0.394158	2.53587e-17	postive
PJVK	AC135050.3	0.356463	3.07101e-14	postive
PJVK	RFX3-AS1	0.388021	8.5858e-17	postive
PJVK	AC139100.1	0.340324	4.87548e-13	postive
PJVK	AC253576.2	0.379606	4.38651e-16	postive
GZMB	AP000695.2	0.333083	1.60152e-12	postive
PJVK	AP002840.2	0.310699	5.21651e-11	postive
PJVK	AC016747.3	0.335714	1.04342e-12	postive
PLCG1	AC016747.3	0.382147	2.6939e-16	postive
CASP9	AL450998.3	0.364561	7.22032e-15	postive
NOD1	AL450998.3	0.348656	1.19321e-13	postive
PLCG1	AL450998.3	0.400731	6.67529e-18	postive
PLCG1	AC245060.2	0.529728	2.9212e-32	postive
PLCG1	AL122010.1	0.360628	1.4659e-14	postive
GSDMD	AC109322.1	0.425171	3.57384e-20	postive
PJVK	AC004148.1	0.436602	2.66365e-21	postive
PLCG1	AC004148.1	0.36472	7.01441e-15	postive
PJVK	AC244197.2	0.318868	1.51266e-11	postive
CASP8	AC013731.1	0.304384	1.32368e-10	postive
PJVK	AC013731.1	0.361492	1.25578e-14	postive
PLCG1	AC087500.2	0.346077	1.85315e-13	postive
GPX4	AC025917.1	-0.353943	4.77896e-14	negative
NOD1	AC025917.1	0.31616	2.28977e-11	postive
PJVK	AC025917.1	0.340933	4.40461e-13	postive
PLCG1	AC025917.1	0.423406	5.28959e-20	postive
CASP1	AL356056.2	0.309654	6.09535e-11	postive
IRF1	AL356056.2	0.403399	3.85031e-18	postive
NOD1	KRT7-AS	0.332566	1.74158e-12	postive
PJVK	AC084824.4	0.333785	1.42899e-12	postive
PLCG1	AC084824.4	0.416705	2.29676e-19	postive
CASP9	LINC00174	0.363747	8.36615e-15	postive
PJVK	LINC00174	0.379103	4.82833e-16	postive
PLCG1	LINC00174	0.449539	1.24902e-22	postive
PJVK	AL358072.1	0.314126	3.11787e-11	postive
CASP1	AC011899.2	0.46638	1.90282e-24	postive
IL1B	AC011899.2	0.503567	7.78794e-29	postive
NLRC4	AC011899.2	0.696596	2.87252e-63	postive
NLRP3	AC011899.2	0.726921	2.27356e-71	postive
NOD1	AC011899.2	0.377581	6.44993e-16	postive
NOD2	AC011899.2	0.450957	8.85934e-23	postive
GZMA	AC011899.2	0.402108	5.02818e-18	postive
PJVK	IBA57-DT	0.343451	2.88904e-13	postive
CASP1	TRG-AS1	0.485692	1.1688e-26	postive
GZMB	TRG-AS1	0.408479	1.33192e-18	postive
IRF1	TRG-AS1	0.41431	3.8503e-19	postive
IRF2	TRG-AS1	0.364272	7.60814e-15	postive
AIM2	TRG-AS1	0.38287	2.343e-16	postive
NLRC4	TRG-AS1	0.448453	1.62276e-22	postive
NLRP3	TRG-AS1	0.407608	1.59982e-18	postive
NOD2	TRG-AS1	0.414741	3.50932e-19	postive
GZMA	TRG-AS1	0.75281	3.33117e-79	postive
PJVK	AC139887.4	0.439299	1.42274e-21	postive
PLCG1	AC139887.4	0.36194	1.15882e-14	postive
GPX4	AC008267.5	0.303083	1.59927e-10	postive
PLCG1	AC092535.5	0.352234	6.43642e-14	postive
CHMP4B	AL035071.1	0.333448	1.50955e-12	postive
GZMB	AC012236.1	0.316849	2.0613e-11	postive
AIM2	AC012236.1	0.365823	5.73988e-15	postive
GZMA	AC012236.1	0.355784	3.46115e-14	postive
PJVK	CAHM	0.303429	1.52102e-10	postive
CHMP7	AC008522.1	0.304773	1.25078e-10	postive
GPX4	AC008522.1	-0.303636	1.47587e-10	negative
NOD1	AC008522.1	0.395331	2.00281e-17	postive
PLCG1	AC008522.1	0.3636	8.59163e-15	postive
PLCG1	Z68871.1	0.422825	6.01603e-20	postive
PRKACA	ILF3-DT	0.407653	1.58496e-18	postive
PLCG1	AL596202.1	0.368443	3.55396e-15	postive
NOD1	AL022328.3	0.357837	2.40923e-14	postive
CASP9	AC004540.1	0.36975	2.79347e-15	postive
NLRP1	AC004540.1	0.376868	7.38316e-16	postive
PLCG1	AL356481.3	0.412024	6.28116e-19	postive
PLCG1	AC127024.6	0.34735	1.49198e-13	postive
CASP9	LINC02814	0.345461	2.0572e-13	postive
PJVK	AL161729.3	0.370087	2.62496e-15	postive
PLCG1	AC010300.1	0.424116	4.51886e-20	postive
CASP9	ST7-AS1	0.314437	2.97438e-11	postive
PRKACA	AC091057.4	0.31901	1.48004e-11	postive
PLCG1	WEE2-AS1	0.317387	1.89847e-11	postive
CASP1	AC016705.2	-0.320891	1.10676e-11	negative
PLCG1	AC016705.2	0.308916	6.80092e-11	postive
HMGB1	AL354696.2	0.320076	1.25567e-11	postive
CASP1	AL049838.1	-0.390913	4.84745e-17	negative
IRF1	AL049838.1	-0.376932	7.29348e-16	negative
NLRP1	AL049838.1	0.3589	1.99517e-14	postive
PLCG1	AL049838.1	0.394239	2.49479e-17	postive
PJVK	AC016773.2	0.422669	6.22691e-20	postive
PJVK	LINC01004	0.320825	1.11819e-11	postive
PLCG1	LINC01004	0.374903	1.06959e-15	postive
NOD1	GHRLOS	0.346623	1.68871e-13	postive
PJVK	AP006545.2	0.3533	5.34673e-14	postive
NLRP1	ARHGAP31-AS1	0.336097	9.79953e-13	postive
PLCG1	ARHGAP31-AS1	0.398377	1.08037e-17	postive
CASP9	AC240565.4	0.342926	3.15571e-13	postive
PLCG1	AC240565.4	0.522677	2.62073e-31	postive
GSDME	LINC01018	0.34163	3.921e-13	postive
PJVK	RBM26-AS1	0.303776	1.44626e-10	postive
PYCARD	LINC01637	0.367638	4.11983e-15	postive
GPX4	AC011477.2	-0.30058	2.29517e-10	negative
PLCG1	AC011477.2	0.381023	3.34404e-16	postive
PYCARD	AC011477.2	-0.302233	1.80864e-10	negative
NOD1	AP006623.1	0.318451	1.61278e-11	postive
PJVK	AP006623.1	0.355194	3.83934e-14	postive
PLCG1	AP006623.1	0.411252	7.40463e-19	postive
PJVK	AC011005.4	0.317147	1.96965e-11	postive
PLCG1	AC011005.4	0.611735	3.459e-45	postive
NLRP1	ADAMTS9-AS1	0.326823	4.36775e-12	postive
PLCG1	AC245060.6	0.457568	1.7488e-23	postive
NLRP1	AC087623.1	0.423636	5.02685e-20	postive
PLCG1	AC087623.1	0.427841	1.96579e-20	postive
CHMP7	AP006621.1	0.303792	1.44295e-10	postive
CHMP2B	AL358781.1	-0.32185	9.53664e-12	negative
TIRAP	AL358781.1	-0.331755	1.98527e-12	negative
PJVK	HCG18	0.307084	8.91357e-11	postive
PLCG1	HCG18	0.48802	6.18759e-27	postive
PYCARD	HCG18	-0.317769	1.79088e-11	negative
CASP8	AC138207.4	0.334649	1.24151e-12	postive
PLCG1	AC243919.2	0.305869	1.06563e-10	postive
PLCG1	CR936218.1	0.406441	2.0438e-18	postive
PLCG1	AC007637.1	0.392621	3.4496e-17	postive
CASP9	ITPR1-DT	0.323527	7.34092e-12	postive
PJVK	AC141002.1	0.35763	2.49912e-14	postive
PLCG1	AC002094.1	0.319923	1.28553e-11	postive
PLCG1	LINC00205	0.355435	3.68032e-14	postive
NOD1	AL022328.2	0.302403	1.76478e-10	postive
PLCG1	AL022328.2	0.321086	1.07387e-11	postive
PLCG1	AL683813.2	0.508346	1.93917e-29	postive
PJVK	MORF4L2-AS1	0.333918	1.39859e-12	postive
PLCG1	MORF4L2-AS1	0.398973	9.56643e-18	postive
PLCG1	PRMT5-AS1	0.33664	8.9633e-13	postive
PLCG1	AC023282.1	0.360068	1.62016e-14	postive
CHMP2B	MED14OS	0.34634	1.77203e-13	postive
PLCG1	AL161457.2	0.384192	1.81385e-16	postive
HMGB1	DLEU2	0.327807	3.73648e-12	postive
NLRP1	AC107294.3	0.326607	4.52026e-12	postive
PLCG1	AC107294.3	0.334806	1.21015e-12	postive
PLCG1	DNAH10OS	0.438879	1.56896e-21	postive
NOD1	TIPARP-AS1	-0.318861	1.51431e-11	negative
NOD1	FAM13A-AS1	0.375125	1.02586e-15	postive
NLRP1	AC004540.2	0.301941	1.88656e-10	postive
NOD1	AC024940.6	-0.342157	3.58994e-13	negative
TIRAP	AC024940.6	-0.307614	8.24439e-11	negative
CHMP2B	AL137129.1	0.302608	1.71328e-10	postive
TIRAP	AL137129.1	0.322936	8.05096e-12	postive
CASP9	AC136475.7	0.443891	4.82704e-22	postive
PLCG1	AP001120.2	0.358854	2.01152e-14	postive
PJVK	AC073655.2	0.327247	4.08369e-12	postive
PLCG1	AC073655.2	0.359324	1.85023e-14	postive
NLRP1	AC016590.3	0.357785	2.43167e-14	postive
NLRP1	LINC00954	0.393395	2.95539e-17	postive
PLCG1	LINC00954	0.427586	2.0818e-20	postive
PJVK	U47924.1	0.328761	3.20978e-12	postive
NOD1	LINC01126	0.343486	2.87196e-13	postive
PJVK	LINC01126	0.334646	1.24229e-12	postive
PLCG1	LINC01126	0.355944	3.3653e-14	postive
CASP9	AC137894.1	0.322494	8.62561e-12	postive
PLCG1	AC137894.1	0.37433	1.1911e-15	postive
PLCG1	TSPEAR-AS1	0.325331	5.52921e-12	postive
IRF1	AL590369.1	0.346636	1.68517e-13	postive
NOD2	AL590369.1	0.305726	1.0881e-10	postive
TNF	AL590369.1	0.394768	2.24322e-17	postive
NOD1	LINC00926	0.304506	1.30053e-10	postive
CASP9	LINC02026	0.311814	4.41516e-11	postive
GPX4	AC100786.2	0.314478	2.95624e-11	postive
TIRAP	AC100786.2	-0.30031	2.38578e-10	negative
PLCG1	AC007619.1	0.379752	4.26624e-16	postive
TIRAP	AL353804.1	0.36106	1.357e-14	postive
GSDMD	AC084125.4	0.377973	5.98728e-16	postive
NOD1	AC011939.3	-0.303504	1.50456e-10	negative
TIRAP	AC011939.3	-0.33452	1.2679e-12	negative
NOD1	AL117209.1	0.311793	4.42927e-11	postive
GPX4	PPP1R14B-AS1	0.339263	5.81466e-13	postive
PLCG1	PPP1R14B-AS1	-0.33468	1.2354e-12	negative
PLCG1	AC073332.1	-0.301944	1.88583e-10	negative
GSDME	AL139246.3	0.364635	7.12383e-15	postive
NLRP1	BX284668.2	0.32464	6.16494e-12	postive
CASP1	LINC02446	0.430563	1.06305e-20	postive
GZMB	LINC02446	0.515771	2.13902e-30	postive
IRF1	LINC02446	0.402774	4.38217e-18	postive
IRF2	LINC02446	0.327371	4.00418e-12	postive
AIM2	LINC02446	0.43085	9.95926e-21	postive
NLRC4	LINC02446	0.366498	5.07557e-15	postive
NLRP3	LINC02446	0.304553	1.29159e-10	postive
NOD2	LINC02446	0.375911	8.84699e-16	postive
GZMA	LINC02446	0.765142	2.75407e-83	postive
PLCG1	AC006504.1	0.330705	2.35086e-12	postive
TIRAP	SUGT1P4-STRA6LP	0.305737	1.08638e-10	postive
NLRP1	AC092118.2	0.330611	2.38683e-12	postive
PJVK	AC010883.1	0.313162	3.60598e-11	postive
CHMP7	AC069185.1	0.391595	4.23336e-17	postive
SCAF11	AC069061.2	0.485524	1.22324e-26	postive
PJVK	TMED2-DT	0.378056	5.89355e-16	postive
PLCG1	TMED2-DT	0.385378	1.44035e-16	postive
PLCG1	AC068790.2	0.420682	9.64621e-20	postive
CASP9	AL356481.1	0.334138	1.34935e-12	postive
IRF1	AC124319.1	0.395245	2.03785e-17	postive
NOD2	AC124319.1	0.322415	8.73328e-12	postive
GSDMD	AZIN1-AS1	0.326183	4.8337e-12	postive
PJVK	SRRM2-AS1	0.354084	4.6625e-14	postive
PJVK	AC007566.1	0.382588	2.47416e-16	postive
PLCG1	AC007566.1	0.364658	7.09408e-15	postive
PJVK	SLX1B-SULT1A4	0.309831	5.93649e-11	postive
PLCG1	SLX1B-SULT1A4	0.351721	7.03529e-14	postive
CASP9	AC022893.1	0.323502	7.36883e-12	postive
GSDMB	AC022893.1	0.312241	4.14138e-11	postive
PLCG1	AC022893.1	0.34109	4.29119e-13	postive
CASP9	LINC01132	0.378601	5.31322e-16	postive
PLCG1	GEMIN7-AS1	0.395112	2.09301e-17	postive
PLCG1	GNG12-AS1	0.394379	2.4259e-17	postive
GPX4	AC092953.2	0.323947	6.87318e-12	postive
PJVK	AC026356.2	0.35668	2.95605e-14	postive
PLCG1	AC026356.2	0.300677	2.2633e-10	postive
PLCG1	AC060766.7	0.33226	1.82993e-12	postive
PJVK	DLGAP1-AS2	0.334611	1.24927e-12	postive
PLCG1	DLGAP1-AS2	0.322489	8.63216e-12	postive
PLCG1	AC010809.1	0.325133	5.70452e-12	postive
CASP8	AC007383.2	0.346633	1.68584e-13	postive
NLRP1	BVES-AS1	0.385596	1.38021e-16	postive
PJVK	RNF213-AS1	0.32956	2.82468e-12	postive
PLCG1	RNF213-AS1	0.482932	2.46883e-26	postive
CASP9	PTOV1-AS1	0.337153	8.23962e-13	postive
PLCG1	PTOV1-AS1	0.454327	3.89143e-23	postive
PYCARD	PTOV1-AS1	-0.321382	1.02557e-11	negative
CASP1	AC145098.1	0.377179	6.96049e-16	postive
IL1B	AC145098.1	0.403084	4.10984e-18	postive
IRF1	AC145098.1	0.349231	1.08116e-13	postive
IRF2	AC145098.1	0.316659	2.12215e-11	postive
NLRC4	AC145098.1	0.601193	2.58828e-43	postive
NLRP3	AC145098.1	0.555645	5.80865e-36	postive
NOD1	AC145098.1	0.444933	3.76842e-22	postive
NOD2	AC145098.1	0.514133	3.4948e-30	postive
GZMA	AC145098.1	0.409247	1.13281e-18	postive
PLCG1	LENG8-AS1	0.300742	2.24218e-10	postive
GZMB	LINC01857	0.410308	9.0487e-19	postive
AIM2	LINC01857	0.334559	1.2599e-12	postive
NLRC4	LINC01857	0.327511	3.91657e-12	postive
GZMA	LINC01857	0.493455	1.37485e-27	postive
GPX4	LINC01063	0.31496	2.74788e-11	postive
NLRP1	AC008752.3	0.366801	4.80222e-15	postive
PJVK	AC120053.1	0.314466	2.96119e-11	postive
NOD1	AL451042.1	0.328009	3.61797e-12	postive
NLRP1	AC010931.1	0.302299	1.79156e-10	postive
PLCG1	AC010931.1	0.362372	1.07212e-14	postive
GPX4	TRAPPC12-AS1	-0.323871	6.95511e-12	negative
PLCG1	TRAPPC12-AS1	0.386612	1.13192e-16	postive
PJVK	AC019069.1	0.330237	2.53444e-12	postive
NLRP1	ZEB1-AS1	0.375367	9.80104e-16	postive
PLCG1	ZEB1-AS1	0.346291	1.78699e-13	postive
NLRP1	WDR11-AS1	0.339582	5.5156e-13	postive
PLCG1	WDR11-AS1	0.310934	5.03642e-11	postive
CASP1	U62317.4	0.500917	1.66831e-28	postive
GZMB	U62317.4	0.478164	8.84252e-26	postive
IRF1	U62317.4	0.327955	3.64949e-12	postive
AIM2	U62317.4	0.41506	3.27651e-19	postive
GPX4	U62317.4	0.312838	3.78623e-11	postive
NLRC4	U62317.4	0.398247	1.10943e-17	postive
NOD2	U62317.4	0.36557	6.01002e-15	postive
PYCARD	U62317.4	0.326011	4.96699e-12	postive
GZMA	U62317.4	0.503538	7.85482e-29	postive
CASP3	AC099343.4	0.468088	1.22857e-24	postive
IRF2	AC099343.4	0.493377	1.40533e-27	postive
NLRP1	MANEA-DT	0.338634	6.45269e-13	postive
PLCG1	MANEA-DT	0.38286	2.34755e-16	postive
GPX4	AL109811.1	-0.334527	1.26642e-12	negative
PJVK	AL109811.1	0.348398	1.24715e-13	postive
PLCG1	AL109811.1	0.473245	3.2299e-25	postive
PYCARD	AL109811.1	-0.305106	1.19149e-10	negative
PLCG1	CACNA1C-AS1	0.32827	3.4711e-12	postive
PJVK	AC092119.2	0.338332	6.78348e-13	postive
PLCG1	AC092119.2	0.30223	1.80951e-10	postive
IL1A	AC108134.3	0.306942	9.10246e-11	postive
GSDMD	AC067930.3	0.379284	4.66515e-16	postive
GPX4	AC005339.1	0.311791	4.43031e-11	postive
NOD1	AC005339.1	-0.336871	8.63074e-13	negative
TIRAP	AC005339.1	-0.334084	1.36126e-12	negative
CASP4	AC012073.1	-0.334319	1.31016e-12	negative
CASP9	AC012073.1	0.378993	4.93114e-16	postive
NLRP1	AC012073.1	0.307423	8.4799e-11	postive
PLCG1	AC012073.1	0.516087	1.94498e-30	postive
NOD1	AL034550.1	0.330614	2.38561e-12	postive
PLCG1	AL034550.1	0.471685	4.8497e-25	postive
GSDMD	AC103706.1	0.367055	4.58389e-15	postive
NLRP1	AL596442.2	0.41633	2.49074e-19	postive
PYCARD	AL391069.1	0.31076	5.16955e-11	postive
CASP9	KIF9-AS1	0.396965	1.43924e-17	postive
PLCG1	KIF9-AS1	0.467887	1.29343e-24	postive
CASP1	PSMB8-AS1	0.55913	1.74308e-36	postive
CASP4	PSMB8-AS1	0.316883	2.05054e-11	postive
GSDMD	PSMB8-AS1	0.309416	6.3144e-11	postive
GZMB	PSMB8-AS1	0.397608	1.2633e-17	postive
IRF1	PSMB8-AS1	0.452792	5.66703e-23	postive
AIM2	PSMB8-AS1	0.369288	3.04198e-15	postive
NOD2	PSMB8-AS1	0.388285	8.1508e-17	postive
PYCARD	PSMB8-AS1	0.359751	1.71461e-14	postive
GZMA	PSMB8-AS1	0.436317	2.84482e-21	postive
NLRP1	AC008555.1	0.343441	2.8939e-13	postive
PLCG1	AC008555.1	0.331841	1.9578e-12	postive
CASP9	AC060780.1	0.312632	3.90491e-11	postive
PLCG1	AC060780.1	0.459516	1.07705e-23	postive
PLCG1	AL022324.3	0.376878	7.36883e-16	postive
PLCG1	LINC00653	0.348398	1.24733e-13	postive
NOD1	AC108134.1	0.32736	4.0111e-12	postive
CASP9	AC231981.1	0.314753	2.83526e-11	postive
NLRP1	AC231981.1	0.45182	7.18306e-23	postive
CHMP2A	AC012313.1	0.415048	3.28482e-19	postive
GSDMA	AC012313.1	0.410759	8.22235e-19	postive
PRKACA	AC008686.1	0.431903	7.83799e-21	postive
PLCG1	AL121832.3	0.489789	3.80329e-27	postive
GSDMB	AC115618.2	0.445671	3.16132e-22	postive
PJVK	AC105339.2	0.357102	2.74386e-14	postive
CASP9	MAP3K14-AS1	0.325219	5.62741e-12	postive
PLCG1	AL031600.1	0.558767	1.97716e-36	postive
CASP3	LINC00630	0.311195	4.84422e-11	postive
PLCG1	AC011450.1	0.331823	1.96362e-12	postive
CASP3	GHET1	0.335422	1.0943e-12	postive
CHMP2B	GHET1	0.332096	1.87897e-12	postive
CASP8	AL158206.1	0.355091	3.909e-14	postive
GSDME	AC233266.2	0.325079	5.75309e-12	postive
PJVK	AC010538.1	0.384392	1.74467e-16	postive
PLCG1	AC069234.5	0.379553	4.431e-16	postive
PJVK	AC135178.6	0.344827	2.29056e-13	postive
PLCG1	AC127024.4	0.363021	9.53815e-15	postive
CASP9	AL590652.1	0.312985	3.70341e-11	postive
NLRP1	AL590652.1	0.344478	2.42947e-13	postive
PLCG1	AL590652.1	0.414612	3.60815e-19	postive
IRF1	AL157871.2	0.445945	2.96072e-22	postive
NOD2	AL157871.2	0.385153	1.50484e-16	postive
PLCG1	LINC02449	0.349971	9.5198e-14	postive
NOD1	MIRLET7A1HG	0.317787	1.7858e-11	postive
CASP9	AC092171.2	0.30919	6.52932e-11	postive
PLCG1	AC092171.2	0.429383	1.38851e-20	postive
NLRP1	AC006449.5	0.427749	2.00679e-20	postive
PJVK	AC138393.3	0.321846	9.54221e-12	postive
PLCG1	AC138393.3	0.38052	3.68306e-16	postive
PJVK	PDE6B-AS1	0.329494	2.85469e-12	postive
SCAF11	PDE6B-AS1	0.440428	1.0922e-21	postive
PYCARD	AC099518.5	0.318242	1.66552e-11	postive
CASP8	LINC01106	0.321721	9.7302e-12	postive
GPX4	LINC01106	-0.308582	7.14576e-11	negative
PLCG1	AC073254.1	0.320462	1.18287e-11	postive
PLCG1	AL162431.1	0.393402	2.95114e-17	postive
PLCG1	AC068790.4	0.430105	1.17922e-20	postive
CASP1	AC012181.1	0.310757	5.17137e-11	postive
NLRC4	AC012181.1	0.354017	4.71772e-14	postive
NLRP3	AC012181.1	0.438054	1.90139e-21	postive
NOD1	AC012181.1	0.360791	1.42393e-14	postive
NOD2	AC012181.1	0.330714	2.34756e-12	postive
PLCG1	AC004918.5	0.345458	2.05838e-13	postive
GPX4	LIPE-AS1	0.330714	2.34757e-12	postive
CASP1	AL359504.1	-0.325127	5.7097e-12	negative
NLRP1	AL359504.1	0.395196	2.05798e-17	postive
PLCG1	AL359504.1	0.468393	1.13591e-24	postive
PJVK	AL121655.1	0.340782	4.51707e-13	postive
PLCG1	AC005046.2	0.327654	3.82826e-12	postive
NLRP1	AP002784.1	0.352872	5.76001e-14	postive
GSDME	PTPRD-AS1	0.339053	6.02079e-13	postive
CASP9	LINC02604	0.311425	4.68011e-11	postive
PJVK	LINC02604	0.400837	6.53208e-18	postive
PLCG1	LINC02604	0.373733	1.33194e-15	postive
PLCG1	AC008735.2	0.366337	5.22654e-15	postive
NOD1	NPTN-IT1	0.322911	8.08285e-12	postive
PLCG1	NPTN-IT1	0.472217	4.22296e-25	postive
GPX4	CHKB-DT	0.350167	9.20246e-14	postive
PYCARD	CHKB-DT	0.317997	1.72931e-11	postive
NLRP1	AC135048.3	0.365596	5.98185e-15	postive
PJVK	AC135048.3	0.309718	6.03754e-11	postive
PLCG1	TMEM147-AS1	0.335014	1.16973e-12	postive
CASP9	LINC01719	0.335193	1.13612e-12	postive
NLRP1	LINC01719	0.345869	1.91975e-13	postive
PLCG1	LINC01719	0.38821	8.27181e-17	postive
PLCG1	ZBED3-AS1	0.342427	3.43096e-13	postive
PLCG1	AL139407.1	0.332938	1.63954e-12	postive
CASP9	AC034102.6	0.337761	7.4539e-13	postive
NLRP1	AC034102.6	0.384265	1.7885e-16	postive
PLCG1	AC034102.6	0.431423	8.74241e-21	postive
PJVK	AC105137.2	0.337484	7.80211e-13	postive
HMGB1	LINC00571	0.356453	3.07686e-14	postive
CHMP2A	MIF-AS1	0.304401	1.32049e-10	postive
GPX4	MIF-AS1	0.419815	1.1665e-19	postive
NOD1	MIF-AS1	-0.340028	5.1211e-13	negative
PYCARD	MIF-AS1	0.367211	4.45474e-15	postive
NLRP1	RAMP2-AS1	0.336429	9.2802e-13	postive
PLCG1	RAMP2-AS1	0.430467	1.0864e-20	postive
NLRP1	ADD3-AS1	0.39493	2.17112e-17	postive
PLCG1	ADD3-AS1	0.330766	2.32802e-12	postive
PJVK	AP003419.3	0.32193	9.41819e-12	postive
CASP1	VPS33B-DT	-0.336236	9.57847e-13	negative
GSDME	FAM198B-AS1	0.306391	9.86991e-11	postive
NLRP3	FAM198B-AS1	0.37889	5.02918e-16	postive
NOD1	FAM198B-AS1	0.365602	5.97556e-15	postive
PJVK	AL445309.1	0.376527	7.87507e-16	postive
NOD1	AP002907.1	0.303346	1.53949e-10	postive
PLCG1	AC010976.1	0.477002	1.20307e-25	postive
NOD1	AP003096.1	0.321385	1.02516e-11	postive
PLCG1	AP003096.1	0.374109	1.24154e-15	postive
PJVK	AC064836.2	0.334579	1.25582e-12	postive
PLCG1	AC120114.1	0.382135	2.70015e-16	postive
TIRAP	AC011472.3	-0.324684	6.12249e-12	negative
NOD1	AP001469.2	0.332013	1.90415e-12	postive
PLCG1	AP001469.2	0.316019	2.33935e-11	postive
HMGB1	POLH-AS1	0.306194	1.01603e-10	postive
NLRP1	AC026801.2	0.369869	2.7327e-15	postive
NOD1	AC022400.5	0.312222	4.1532e-11	postive
PLCG1	AC022400.5	0.382895	2.3319e-16	postive
PJVK	AL161729.4	0.440672	1.03143e-21	postive
PLCG1	AC105020.4	0.333187	1.57476e-12	postive
CASP9	Z97989.1	0.307677	8.16853e-11	postive
NLRP1	Z97989.1	0.520639	4.89419e-31	postive
PLCG1	Z97989.1	0.422151	6.9812e-20	postive
PLCG1	AP002490.1	0.349946	9.56091e-14	postive
BAK1	HCP5	0.311564	4.58383e-11	postive
CASP1	HCP5	0.525859	9.79942e-32	postive
GZMB	HCP5	0.379285	4.66417e-16	postive
IRF1	HCP5	0.45217	6.59528e-23	postive
IRF2	HCP5	0.355408	3.69738e-14	postive
AIM2	HCP5	0.330526	2.41968e-12	postive
NOD2	HCP5	0.417378	1.98478e-19	postive
GZMA	HCP5	0.4389	1.56129e-21	postive
PLCG1	AL117327.1	0.306288	1.00204e-10	postive
CHMP4B	AL023803.2	0.345231	2.13918e-13	postive
PLCG1	AP001486.2	0.341114	4.274e-13	postive
BAK1	AL513534.3	-0.309303	6.42152e-11	negative
CASP1	AL513534.3	-0.390948	4.81389e-17	negative
IRF1	AL513534.3	-0.340843	4.47187e-13	negative
NLRP1	AL513534.3	0.335118	1.15016e-12	postive
PLCG1	AL513534.3	0.465516	2.37204e-24	postive
GPX4	AC109460.2	-0.308577	7.15111e-11	negative
PLCG1	AC109460.2	0.500791	1.72962e-28	postive
NOD1	AC012615.6	0.366374	5.19097e-15	postive
PLCG1	AC012615.6	0.465089	2.64383e-24	postive
PLCG1	MEG3	0.325977	4.99365e-12	postive
PRKACA	AC011446.1	0.419644	1.211e-19	postive
PJVK	AC007849.1	0.318763	1.53726e-11	postive
GZMA	FAM30A	0.363394	8.91739e-15	postive
PJVK	AC012645.4	0.315636	2.47979e-11	postive
PJVK	AL589739.1	0.302767	1.67425e-10	postive
PLCG1	AC211433.1	0.378391	5.53005e-16	postive
CASP1	AC099524.1	0.449348	1.30798e-22	postive
AIM2	AC099524.1	0.319875	1.29514e-11	postive
NLRC4	AC099524.1	0.406361	2.07813e-18	postive
NLRP3	AC099524.1	0.403359	3.88253e-18	postive
GZMA	AC099524.1	0.468119	1.21878e-24	postive
PLCG1	AL391684.1	0.305656	1.0993e-10	postive
PLCG1	Z98884.2	0.312019	4.28189e-11	postive
SCAF11	Z98884.2	0.347284	1.50891e-13	postive
PLCG1	AC008982.2	0.312335	4.08341e-11	postive
NOD1	AL590705.3	-0.300822	2.21667e-10	negative
PLCG1	AC127024.2	0.433991	4.86143e-21	postive
PJVK	SLX1A-SULT1A3	0.321162	1.0612e-11	postive
PLCG1	SLX1A-SULT1A3	0.357348	2.62704e-14	postive
PLCG1	AC018695.4	0.469331	8.9228e-25	postive
PJVK	FAM182B	0.313551	3.40034e-11	postive
PLCG1	FAM182B	0.310191	5.62729e-11	postive
CHMP6	AC067852.2	0.335972	1.00015e-12	postive
CASP1	AC124319.2	-0.324998	5.82662e-12	negative
PLCG1	AC135050.5	0.303899	1.42071e-10	postive
NLRP1	DLGAP4-AS1	0.313112	3.63297e-11	postive
PLCG1	DLGAP4-AS1	0.374602	1.13172e-15	postive
PLCG1	AC007193.2	0.357652	2.48948e-14	postive
CASP6	SEC24B-AS1	0.301263	2.08041e-10	postive
PJVK	SEC24B-AS1	0.304258	1.3482e-10	postive
CASP9	AC010319.4	0.38453	1.69864e-16	postive
PRKACA	LINC01842	0.409251	1.13164e-18	postive
CHMP2A	AC005261.3	0.403741	3.58688e-18	postive
NLRP1	AC118344.1	0.337278	8.0717e-13	postive
PLCG1	AC118344.1	0.565651	1.76323e-37	postive
PLCG1	AC011481.2	0.352793	5.84008e-14	postive
CHMP6	AC022211.3	0.322527	8.58164e-12	postive
PJVK	AC079322.1	0.465531	2.3628e-24	postive
PLCG1	AL645941.1	0.302334	1.7824e-10	postive
PLCG1	AL008729.1	0.381803	2.87846e-16	postive
CASP1	AC008957.1	0.348418	1.24289e-13	postive
NLRC4	AC008957.1	0.37094	2.24118e-15	postive
NLRP3	AC008957.1	0.346586	1.69952e-13	postive
GZMA	AC008957.1	0.301694	1.95521e-10	postive
NLRP1	AC090061.1	0.413711	4.37951e-19	postive
CASP1	GIHCG	-0.320514	1.17342e-11	negative
NLRP1	GIHCG	0.453294	5.01248e-23	postive
NLRP3	GIHCG	-0.318102	1.70162e-11	negative
NOD1	GIHCG	-0.300741	2.24244e-10	negative
NLRP7	AC092691.1	0.469808	7.8887e-25	postive
NLRP3	LINC01614	0.388833	7.31585e-17	postive
CASP1	PCAT6	-0.344102	2.58876e-13	negative
IRF1	PCAT6	-0.328751	3.21469e-12	negative
CASP8	HAGLR	0.302258	1.8021e-10	postive
GPX4	AC108010.1	-0.357705	2.46604e-14	negative
NOD1	AC108010.1	0.423898	4.74286e-20	postive
PLCG1	AC108010.1	0.51426	3.36438e-30	postive
TIRAP	AC108010.1	0.313591	3.38009e-11	postive
GPX4	AC005519.1	-0.340074	5.08214e-13	negative
PLCG1	AC005519.1	0.58597	9.99128e-41	postive
PYCARD	AC005519.1	-0.324579	6.2239e-12	negative
PLCG1	AC005086.2	0.426202	2.83906e-20	postive
CASP9	LINC01128	0.499	2.88223e-28	postive
PLCG1	LINC01128	0.305214	1.17277e-10	postive
PLCG1	AC131159.1	0.379772	4.24957e-16	postive
PJVK	AC092809.5	0.341246	4.181e-13	postive
NOD1	DTX2P1-UPK3BP1-PMS2P11	0.353687	4.99791e-14	postive
NLRP1	FAM66D	0.350717	8.36918e-14	postive
PLCG1	FAM66D	0.35272	5.91499e-14	postive
PJVK	KLF3-AS1	0.358803	2.02973e-14	postive
PLCG1	KLF3-AS1	0.410248	9.16382e-19	postive
GSDMB	AC090844.2	0.772327	8.77656e-86	postive
GPX4	AL591848.4	-0.300099	2.45896e-10	negative
PJVK	AL591848.4	0.326584	4.53648e-12	postive
PLCG1	AL591848.4	0.496149	6.45843e-28	postive
NLRP1	AC079145.1	0.331945	1.9253e-12	postive
GPX4	AC022400.6	-0.373286	1.44815e-15	negative
PLCG1	AC022400.6	0.440889	9.80219e-22	postive
PYCARD	AC022400.6	-0.341002	4.35435e-13	negative
NLRP3	MIAT	0.303966	1.40683e-10	postive
GZMA	MIAT	0.423553	5.12085e-20	postive
NLRC4	AP000695.1	0.308246	7.51007e-11	postive
NLRP3	AP000695.1	0.401882	5.26842e-18	postive
PJVK	AC048341.1	0.314009	3.1733e-11	postive
IRF2	PAXIP1-AS2	0.342014	3.67676e-13	postive
CASP8	PAXIP1-AS2	0.320309	1.21123e-11	postive
GPX4	PAXIP1-AS2	-0.306675	9.46685e-11	negative
NOD1	PAXIP1-AS2	0.323845	6.98419e-12	postive
PLCG1	AC004908.2	0.362534	1.04127e-14	postive
PLCG1	LINC02021	0.359123	1.91749e-14	postive
PJVK	LINC01993	0.306964	9.07252e-11	postive
CASP8	PPP1R26-AS1	0.3071	8.89249e-11	postive
SCAF11	AC009088.3	0.305641	1.10176e-10	postive
GPX4	AC138956.2	-0.345162	2.16431e-13	negative
NOD1	AC138956.2	0.312718	3.85507e-11	postive
PLCG1	AC138956.2	0.472729	3.6957e-25	postive
PLCG1	AL391095.2	0.320918	1.10219e-11	postive
CASP9	LINC00863	0.301679	1.95938e-10	postive
NLRP1	LINC00863	0.305339	1.15149e-10	postive
PLCG1	LINC00863	0.46669	1.75776e-24	postive
PYCARD	LINC00863	-0.309324	6.40165e-11	negative
CASP9	PRKAR2A-AS1	0.378463	5.45447e-16	postive
GSDMC	AC083967.1	0.314089	3.13496e-11	postive
GPX4	PRR34-AS1	0.337241	8.1201e-13	postive
PLCG1	PRR34-AS1	-0.309254	6.46837e-11	negative
NLRP1	AL021707.2	0.39701	1.42617e-17	postive
PLCG1	AL021707.2	0.396741	1.50616e-17	postive
NLRP1	HCG15	0.339118	5.95621e-13	postive
PLCG1	HCG15	0.325892	5.06098e-12	postive
CASP9	LINC01936	0.356435	3.08646e-14	postive
NLRP1	AC027348.1	0.364837	6.86765e-15	postive
PLCG1	AC027348.1	0.37115	2.15556e-15	postive
NLRP1	LINC01852	0.489734	3.86161e-27	postive
PLCG1	LINC01852	0.347493	1.4559e-13	postive
NLRP1	AC069277.1	0.30824	7.51616e-11	postive
PJVK	AC087741.1	0.328099	3.5666e-12	postive
PLCG1	FAM157C	0.487873	6.44206e-27	postive
TIRAP	AL450306.1	-0.300695	2.25754e-10	negative
PLCG1	FAM215B	0.393858	2.69327e-17	postive
PJVK	AC015813.1	0.337783	7.42653e-13	postive
PLCG1	AC015813.1	0.356538	3.03091e-14	postive
PJVK	RUSC1-AS1	0.365705	5.86501e-15	postive
PJVK	MAMDC2-AS1	0.382748	2.39884e-16	postive
GPX4	AC093525.7	-0.326633	4.50147e-12	negative
NLRP1	AC093525.7	0.320748	1.13153e-11	postive
PLCG1	AC093525.7	0.544391	2.57615e-34	postive
PYCARD	AC093525.7	-0.321601	9.91229e-12	negative
GSDMD	LY6E-DT	0.383849	1.93856e-16	postive
CASP3	AC017083.2	0.310201	5.6187e-11	postive
CHMP2B	AC017083.2	0.305555	1.11563e-10	postive
PLCG1	AC017083.2	0.365624	5.95199e-15	postive
PYCARD	AC017083.2	-0.343732	2.75529e-13	negative
GPX4	AL731577.2	-0.347291	1.50706e-13	negative
PLCG1	AL731577.2	0.408248	1.39853e-18	postive
PYCARD	AL731577.2	-0.344197	2.54761e-13	negative
TIRAP	AL731577.2	0.361102	1.34685e-14	postive
NOD1	AC003070.1	0.372281	1.74711e-15	postive
GPX4	YTHDF3-AS1	0.369901	2.71645e-15	postive
PLCG1	AL359715.2	0.439579	1.33257e-21	postive
PLCG1	AC099668.1	0.319141	1.45046e-11	postive
NOD1	AC073957.3	0.417449	1.95413e-19	postive
PLCG1	AC073957.3	0.38165	2.96465e-16	postive
PRKACA	AC020634.2	0.304059	1.38786e-10	postive
PJVK	AC010864.1	0.325981	4.98998e-12	postive
CASP9	LINC02303	0.341469	4.0279e-13	postive
PJVK	AC007066.2	0.331881	1.94521e-12	postive
PLCG1	AC007066.2	0.370848	2.27998e-15	postive
CASP9	AL031282.2	0.347166	1.53966e-13	postive
PLCG1	AL031282.2	0.461298	6.89222e-24	postive
PYCARD	AL031282.2	-0.303752	1.45128e-10	negative
PRKACA	AC010618.3	0.320924	1.10106e-11	postive
PJVK	AC004492.1	0.31018	5.63576e-11	postive
PLCG1	AC004492.1	0.451877	7.0842e-23	postive
PJVK	AC126118.1	0.394818	2.22061e-17	postive
NLRP1	LINC00652	0.339019	6.05477e-13	postive
CASP9	ARNILA	0.301563	1.99225e-10	postive
NLRP1	ARNILA	0.330103	2.58941e-12	postive
PLCG1	ARNILA	0.47401	2.64427e-25	postive
GSDMB	FOXD1-AS1	0.364452	7.36353e-15	postive
PLCG1	AL359715.1	0.319178	1.44217e-11	postive
PLCG1	AC114730.3	0.342033	3.66543e-13	postive
PJVK	AC025287.3	0.324085	6.72597e-12	postive
PLCG1	AC025287.3	0.384829	1.60266e-16	postive
PRKACA	AC022098.4	0.436922	2.47324e-21	postive
PLCG1	AC010973.2	0.331068	2.21757e-12	postive
GPX4	AC005498.2	0.313154	3.61014e-11	postive
CHMP7	AC100861.1	0.499065	2.8299e-28	postive
PJVK	AC002553.1	0.311823	4.40919e-11	postive
PLCG1	AC002553.1	0.4316	8.397e-21	postive
NOD1	ST7-OT4	0.335529	1.07548e-12	postive
PYCARD	ZNF197-AS1	-0.310237	5.58834e-11	negative
PLCG1	SNHG14	0.312926	3.73621e-11	postive
PLCG1	AC007406.5	0.408081	1.44843e-18	postive
NLRP1	EIF2AK3-DT	0.314457	2.96553e-11	postive
GPX4	AL591684.2	-0.317514	1.86215e-11	negative
NOD1	AL591684.2	0.300371	2.36507e-10	postive
PLCG1	AL591684.2	0.35097	8.01215e-14	postive
PLCG1	AC022400.1	0.372528	1.66847e-15	postive
CASP3	FGD5-AS1	0.306708	9.42147e-11	postive
CHMP2B	FGD5-AS1	0.377667	6.34516e-16	postive
NOD1	ZNF687-AS1	-0.304841	1.23838e-10	negative
PLCG1	FAM226B	0.311153	4.87431e-11	postive
PJVK	AL133255.1	0.413399	4.68234e-19	postive
IL1A	AC124067.2	0.389347	6.61115e-17	postive
CHMP6	AC139530.1	0.40775	1.55299e-18	postive
NOD1	AL596244.1	0.345155	2.16677e-13	postive
GPX4	AP000866.1	-0.338742	6.33873e-13	negative
PJVK	AP000866.1	0.334113	1.35484e-12	postive
PLCG1	AP000866.1	0.345338	2.10066e-13	postive
TIRAP	AP000866.1	0.396901	1.45812e-17	postive
PLCG1	AC127024.5	0.385761	1.33661e-16	postive
PRKACA	AC024075.2	0.32634	4.71499e-12	postive
NLRC4	AC093278.2	0.374748	1.10123e-15	postive
NLRP3	AC093278.2	0.383562	2.04957e-16	postive
NOD1	AC093278.2	0.373348	1.4314e-15	postive
PJVK	AC016737.1	0.341924	3.73261e-13	postive
SCAF11	AC016737.1	0.308121	7.64996e-11	postive
PJVK	AC096586.2	0.336163	9.69277e-13	postive
PLCG1	AC096586.2	0.466776	1.71968e-24	postive
IL6	AC037198.2	0.347319	1.49979e-13	postive
NLRP3	AC037198.2	0.343207	3.01001e-13	postive
CHMP7	AC018362.2	-0.308023	7.76106e-11	negative
NOD1	AC018362.2	-0.303563	1.49169e-10	negative
TIRAP	AC018362.2	-0.306935	9.1114e-11	negative
CASP1	AC124045.1	-0.340692	4.58561e-13	negative
PLCG1	AC124045.1	0.368412	3.57452e-15	postive
NLRP1	LINC01606	0.332852	1.66268e-12	postive
CHMP7	AC004908.1	0.351317	7.54552e-14	postive
PLCG1	AC004908.1	0.456914	2.05668e-23	postive
PRKACA	AC016957.2	0.300432	2.3444e-10	postive
CASP1	AC093627.4	0.317855	1.76735e-11	postive
NLRP1	LINC02593	0.363939	8.08004e-15	postive
PLCG1	LINC02593	0.381365	3.13115e-16	postive
CASP8	LINC01123	0.329217	2.98415e-12	postive
GPX4	LINC01123	-0.34934	1.06106e-13	negative
PRKACA	AC005776.2	0.420397	1.02701e-19	postive
PLCG1	AL132780.2	0.326919	4.30195e-12	postive
NLRP3	AC008105.3	0.323031	7.9326e-12	postive
CASP4	H1FX-AS1	-0.328612	3.28653e-12	negative
NLRP1	H1FX-AS1	0.38174	2.9135e-16	postive
PJVK	H1FX-AS1	0.327312	4.04205e-12	postive
PLCG1	H1FX-AS1	0.40576	2.35605e-18	postive
TIRAP	AL355312.3	0.327354	4.0149e-12	postive
PJVK	AC010463.3	0.300428	2.34557e-10	postive
NLRP1	AC009974.1	0.333406	1.5199e-12	postive
CHMP2A	AC020915.1	0.300026	2.4849e-10	postive
GSDMA	AC020915.1	0.420405	1.02504e-19	postive
PLCG1	AC020915.1	0.361179	1.32827e-14	postive
CASP9	AL390208.1	0.325687	5.22762e-12	postive
NLRP1	AL390208.1	0.30542	1.13802e-10	postive
PJVK	AC009318.1	0.303619	1.47964e-10	postive
PLCG1	AC009318.1	0.307776	8.0491e-11	postive
NOD2	TNFRSF14-AS1	0.316414	2.20274e-11	postive
NLRP1	AC097532.2	0.330852	2.29612e-12	postive
PLCG1	AC097532.2	0.306627	9.53334e-11	postive
CASP9	AL691432.2	0.335046	1.16379e-12	postive
CASP1	AC243960.1	0.443699	5.05209e-22	postive
GZMB	AC243960.1	0.339368	5.71435e-13	postive
IRF1	AC243960.1	0.328911	3.13374e-12	postive
AIM2	AC243960.1	0.366329	5.23393e-15	postive
NLRC4	AC243960.1	0.469233	9.14882e-25	postive
NLRP3	AC243960.1	0.370513	2.42584e-15	postive
NOD2	AC243960.1	0.349101	1.10566e-13	postive
GZMA	AC243960.1	0.681568	1.28256e-59	postive
PJVK	AL049795.1	0.302757	1.67672e-10	postive
NLRP1	AC083805.1	0.432258	7.22886e-21	postive
CHMP4C	AC036214.2	0.315293	2.61228e-11	postive
PLCG1	AC010761.4	0.358981	1.96654e-14	postive
NOD1	AC108058.1	0.370407	2.47406e-15	postive
NLRP1	C21orf62-AS1	0.359411	1.82154e-14	postive
CHMP7	AC037459.2	0.543945	2.98531e-34	postive
CASP9	AC037459.2	0.303132	1.58791e-10	postive
NOD1	AC037459.2	0.341037	4.32908e-13	postive
PLCG1	AC037459.2	0.594969	3.07047e-42	postive
PLCG1	AP000662.1	0.311193	4.84544e-11	postive
PLCG1	AC005034.4	0.362659	1.01822e-14	postive
NLRP1	LINC01410	0.332845	1.66462e-12	postive
PJVK	RBFADN	0.419222	1.32829e-19	postive
PLCG1	RBFADN	0.423948	4.69066e-20	postive
PJVK	Z83843.1	0.437798	2.01815e-21	postive
PLCG1	Z83843.1	0.368064	3.81015e-15	postive
PRKACA	AC022098.3	0.32383	7.0001e-12	postive
PJVK	AC007038.1	0.40262	4.52416e-18	postive
GPX4	AC005944.1	0.307318	8.61176e-11	postive
NLRP1	CAPN10-DT	0.30351	1.50317e-10	postive
PLCG1	CAPN10-DT	0.420331	1.04181e-19	postive
PLCG1	AP001347.1	0.327286	4.05872e-12	postive
PLCG1	AC074135.1	0.46312	4.35523e-24	postive
PLCG1	AC008569.2	0.373502	1.39084e-15	postive
PRKACA	AC008569.2	0.42946	1.36476e-20	postive
GPX4	C1RL-AS1	-0.31334	3.51029e-11	negative
PLCG1	C1RL-AS1	0.353724	4.96555e-14	postive
NLRP1	AL031186.1	0.4014	5.81814e-18	postive
PLCG1	AL031186.1	0.343585	2.82425e-13	postive
PJVK	AC090527.4	0.35906	1.93896e-14	postive
PJVK	AC132872.3	0.310463	5.40356e-11	postive
PLCG1	AC132872.3	0.329527	2.83967e-12	postive
NOD1	AC004771.3	-0.326686	4.46382e-12	negative
NOD1	AP000442.1	0.337529	7.74463e-13	postive
PLCG1	AP000442.1	0.438495	1.71596e-21	postive
GSDMD	CYTOR	0.316965	2.02502e-11	postive
CASP9	CYTOR	-0.319678	1.33508e-11	negative
GPX4	CYTOR	0.341169	4.23457e-13	postive
PLCG1	CYTOR	-0.305696	1.09284e-10	negative
PYCARD	CYTOR	0.427776	1.99466e-20	postive
GSDMA	SLC5A4-AS1	0.357886	2.38833e-14	postive
PLCG1	AC004253.1	0.426516	2.6462e-20	postive
PJVK	AC015802.5	0.316972	2.02302e-11	postive
GSDME	NKILA	0.312151	4.19742e-11	postive
PLCG1	AC232271.1	0.36349	8.7648e-15	postive
PLCG1	AC004951.4	0.421545	7.97955e-20	postive
GSDMD	AL354892.2	-0.325158	5.68197e-12	negative
NLRP1	AL354892.2	0.409932	9.79974e-19	postive
PLCG1	AL354892.2	0.305659	1.09884e-10	postive
CHMP2A	AC074212.1	0.304764	1.25235e-10	postive
CHMP2B	AC074212.1	-0.31142	4.68394e-11	negative
TIRAP	AC074212.1	-0.339084	5.99e-13	negative
PLCG1	AC048382.6	0.35205	6.6449e-14	postive
CASP3	AC010655.4	0.316722	2.10162e-11	postive
CHMP2B	AC010655.4	0.408633	1.28952e-18	postive
CASP6	AC010655.4	0.301431	2.03049e-10	postive
PLCG1	AL080317.1	0.37068	2.35213e-15	postive
GSDMD	LINC01547	0.30769	8.15208e-11	postive
IRF1	LINC01232	0.320341	1.20509e-11	postive
CASP8	LINC01232	0.322906	8.08838e-12	postive
PRKACA	AC011472.4	0.367015	4.6178e-15	postive
PLCG1	AC011479.4	0.303233	1.56482e-10	postive
IL6	LINC00702	0.330631	2.37901e-12	postive
NLRP3	LINC00702	0.318602	1.57575e-11	postive
GPX4	ARF4-AS1	0.353399	5.25564e-14	postive
CASP9	AL365295.1	0.319172	1.44356e-11	postive
PLCG1	AC008764.2	0.348861	1.15201e-13	postive
PYCARD	AC008764.2	-0.308811	6.90728e-11	negative
PRKACA	AC022098.1	0.516364	1.78942e-30	postive
CASP1	LINC01094	0.579539	1.1269e-39	postive
IL18	LINC01094	0.347419	1.4745e-13	postive
IL1B	LINC01094	0.53938	1.33215e-33	postive
IRF2	LINC01094	0.345686	1.98025e-13	postive
NLRC4	LINC01094	0.723346	2.33398e-70	postive
NLRP3	LINC01094	0.690786	7.87053e-62	postive
NOD2	LINC01094	0.436569	2.68366e-21	postive
GZMA	LINC01094	0.474149	2.54962e-25	postive
NLRP1	LINC00235	0.33525	1.12559e-12	postive
PLCG1	AC022146.2	0.300315	2.38412e-10	postive
PJVK	AC016876.3	0.307821	7.9958e-11	postive
CASP1	HLA-DQB1-AS1	0.344369	2.4749e-13	postive
NLRP3	HLA-DQB1-AS1	0.307002	9.02206e-11	postive
GZMA	HLA-DQB1-AS1	0.332188	1.85132e-12	postive
PJVK	TOB1-AS1	0.309505	6.23145e-11	postive
NLRP1	FRG1-DT	0.305953	1.05248e-10	postive
PLCG1	FRG1-DT	0.316121	2.30339e-11	postive
CASP8	FAM111A-DT	0.352478	6.16913e-14	postive
PLCG1	AC073487.1	0.398061	1.15206e-17	postive
CASP9	AL645568.1	0.304558	1.29072e-10	postive
PJVK	AL645568.1	0.306928	9.12075e-11	postive
PLCG1	AL645568.1	0.38712	1.02471e-16	postive
NOD1	AL160006.1	0.360604	1.47237e-14	postive
PLCG1	AL160006.1	0.36294	9.67923e-15	postive
CHMP2B	AC025259.1	-0.3219	9.46241e-12	negative
GPX4	AC025259.1	0.368021	3.84034e-15	postive
NOD1	AC025259.1	-0.307317	8.61327e-11	negative
TIRAP	AC025259.1	-0.307882	7.92475e-11	negative
NOD1	AC138028.4	0.47336	3.13431e-25	postive
GZMB	SOCAR	0.48652	9.32653e-27	postive
AIM2	SOCAR	0.309153	6.56575e-11	postive
NLRC4	SOCAR	0.32299	7.98376e-12	postive
GZMA	SOCAR	0.534825	5.79024e-33	postive
GPX4	AC009120.3	-0.309059	6.65748e-11	negative
PJVK	AC009120.3	0.334999	1.17263e-12	postive
PLCG1	AC009120.3	0.394284	2.47267e-17	postive
PJVK	LINC01089	0.37543	9.6867e-16	postive
PLCG1	LINC01089	0.364841	6.86221e-15	postive
GPX4	SEMA6A-AS1	-0.313695	3.3276e-11	negative
PJVK	SEMA6A-AS1	0.303097	1.59598e-10	postive
PLCG1	SEMA6A-AS1	0.412745	5.38539e-19	postive
PLCG1	FP236241.2	0.319718	1.327e-11	postive
PLCG1	AC012676.1	0.320547	1.1674e-11	postive
CASP9	PRKCZ-AS1	0.439702	1.29481e-21	postive
PLCG1	PRKCZ-AS1	0.449983	1.1217e-22	postive
NOD1	AL157838.1	0.327361	4.01068e-12	postive
GPX4	SSBP3-AS1	-0.362106	1.12471e-14	negative
NOD1	SSBP3-AS1	0.35278	5.85383e-14	postive
PJVK	SSBP3-AS1	0.323991	6.82603e-12	postive
PLCG1	SSBP3-AS1	0.537358	2.56469e-33	postive
PYCARD	SSBP3-AS1	-0.302452	1.75234e-10	negative
GPX4	AL731571.1	-0.360933	1.38821e-14	negative
NOD1	AL731571.1	0.385394	1.4357e-16	postive
PLCG1	AL731571.1	0.490613	3.0287e-27	postive
NOD1	ARAP1-AS2	0.354727	4.16678e-14	postive
PLCG1	ARAP1-AS2	0.417276	2.02898e-19	postive
PLCG1	PWRN1	0.326721	4.43936e-12	postive
IL1B	ITGB2-AS1	0.301147	2.11528e-10	postive
NOD2	ITGB2-AS1	0.323981	6.83596e-12	postive
PYCARD	ITGB2-AS1	0.315814	2.41348e-11	postive
PLCG1	AC024560.3	0.355693	3.51716e-14	postive
NOD1	AL360181.2	0.370873	2.26949e-15	postive
PLCG1	AL360181.2	0.411194	7.49619e-19	postive
CASP8	AL135999.1	0.330221	2.541e-12	postive
NOD1	AL135999.1	0.341877	3.76243e-13	postive
GPX4	AC109587.1	-0.300677	2.26336e-10	negative
PJVK	AC109587.1	0.38749	9.5293e-17	postive
PLCG1	AC109587.1	0.412753	5.3762e-19	postive
NLRP1	FGF14-AS2	0.33506	1.16111e-12	postive
CASP9	AL365330.1	0.406188	2.15466e-18	postive
PLCG1	AL365330.1	0.32046	1.18323e-11	postive
CASP9	AC011462.4	0.318862	1.51408e-11	postive
NLRP1	AC011462.4	0.306883	9.18105e-11	postive
PLCG1	AC011462.4	0.554901	7.49734e-36	postive
CHMP7	AC145124.1	0.430162	1.1642e-20	postive
TIRAP	LINC00900	0.332749	1.69052e-12	postive
NLRP1	AC087392.5	0.352416	6.23572e-14	postive
PLCG1	AC087392.5	0.309887	5.88751e-11	postive
IRF1	AC004990.1	0.301275	2.07668e-10	postive
GPX4	AC093110.1	-0.345746	1.96005e-13	negative
NOD1	AC093110.1	0.350228	9.10647e-14	postive
PLCG1	AC093110.1	0.469799	7.90608e-25	postive
PJVK	TAPT1-AS1	0.311367	4.72073e-11	postive
CHMP2B	ARAP1-AS1	-0.32959	2.81131e-12	negative
GPX4	ARAP1-AS1	0.453668	4.5736e-23	postive
NOD1	ARAP1-AS1	-0.35677	2.90941e-14	negative
PLCG1	ARAP1-AS1	-0.301542	1.99829e-10	negative
PYCARD	ARAP1-AS1	0.33929	5.78861e-13	postive
TIRAP	ARAP1-AS1	-0.35502	3.95803e-14	negative
PJVK	AC034236.2	0.327856	3.70761e-12	postive
NLRP1	OSER1-DT	0.353429	5.22811e-14	postive
CASP9	AL450998.2	0.462695	4.84949e-24	postive
NLRP1	AL450998.2	0.329908	2.67188e-12	postive
CASP1	AC083862.1	0.406384	2.06817e-18	postive
IRF1	AC083862.1	0.426569	2.61502e-20	postive
IRF2	AC083862.1	0.322175	9.06569e-12	postive
NOD1	AC083862.1	0.376995	7.20755e-16	postive
NOD2	AC083862.1	0.372599	1.64644e-15	postive
PJVK	LINC00893	0.324185	6.62112e-12	postive
PLCG1	AL008721.1	0.354769	4.1358e-14	postive
CHMP7	AL139317.3	-0.300706	2.25376e-10	negative
PLCG1	AC069234.3	0.397073	1.40828e-17	postive
NLRP1	FBXL19-AS1	0.362794	9.93719e-15	postive
PJVK	FBXL19-AS1	0.300782	2.22936e-10	postive
PLCG1	FBXL19-AS1	0.431079	9.45478e-21	postive
PLCG1	AC005089.1	0.360764	1.43089e-14	postive
CASP1	AC090559.1	0.49178	2.19213e-27	postive
IL18	AC090559.1	0.314786	2.82142e-11	postive
IL1B	AC090559.1	0.493414	1.39065e-27	postive
IRF2	AC090559.1	0.337679	7.55519e-13	postive
NLRC4	AC090559.1	0.688335	3.10615e-61	postive
NLRP3	AC090559.1	0.75875	3.86125e-81	postive
NOD1	AC090559.1	0.38148	3.06295e-16	postive
NOD2	AC090559.1	0.464098	3.40021e-24	postive
GZMA	AC090559.1	0.377731	6.26898e-16	postive
PJVK	AC109460.1	0.337298	8.04423e-13	postive
PLCG1	AC109460.1	0.362687	1.01309e-14	postive
PJVK	C1orf229	0.390795	4.96313e-17	postive
HMGB1	AL133215.2	0.309069	6.64845e-11	postive
NOD1	MMP25-AS1	0.315694	2.45809e-11	postive
NOD1	AC091053.1	-0.303597	1.48426e-10	negative
TIRAP	AC091053.1	-0.351292	7.57789e-14	negative
NLRP1	AC104117.5	0.306668	9.47678e-11	postive
IRF1	AC087289.5	0.324807	6.00512e-12	postive
NOD2	AC087289.5	0.318186	1.67981e-11	postive
NOD1	AL049840.2	0.385806	1.32488e-16	postive
PLCG1	AL049840.2	0.373977	1.27245e-15	postive
CHMP4C	OTUD6B-AS1	0.398018	1.16218e-17	postive
PJVK	KMT2E-AS1	0.301061	2.14177e-10	postive
CASP1	AL365361.1	0.324074	6.73742e-12	postive
AIM2	AL365361.1	0.309232	6.48907e-11	postive
NLRC4	AL365361.1	0.336098	9.79668e-13	postive
GZMA	AL365361.1	0.531232	1.81713e-32	postive
GPX4	MCM3AP-AS1	-0.33802	7.1422e-13	negative
NOD1	MCM3AP-AS1	0.336034	9.90122e-13	postive
PLCG1	MCM3AP-AS1	0.39481	2.22438e-17	postive
GSDMD	AC084125.2	0.356365	3.1247e-14	postive
CASP1	KIAA1671-AS1	0.372892	1.55881e-15	postive
NOD2	KIAA1671-AS1	0.322743	8.29784e-12	postive
PLCG1	AC006111.2	0.312963	3.71561e-11	postive
PJVK	AC026333.4	0.331949	1.92399e-12	postive
CASP9	AC021683.1	0.313313	3.52469e-11	postive
NOD1	AC211476.8	0.321865	9.51336e-12	postive
PJVK	AC211476.8	0.306415	9.83575e-11	postive
PLCG1	AC211476.8	0.395799	1.82246e-17	postive
NOD1	AC005253.1	0.391727	4.12315e-17	postive
PLCG1	AC005253.1	0.373741	1.33004e-15	postive
NLRP1	ZNF793-AS1	0.32675	4.41848e-12	postive
TIRAP	AC025576.1	-0.342022	3.67203e-13	negative
PJVK	AL158063.1	0.324455	6.34681e-12	postive
CHMP4C	AF117829.1	0.34305	3.09051e-13	postive
IRF1	AF117829.1	0.459943	9.6802e-24	postive
NOD2	AF117829.1	0.399245	9.04989e-18	postive
PLCG1	NFYC-AS1	0.347784	1.38551e-13	postive
BAX	CARD8-AS1	0.394249	2.49014e-17	postive
CASP1	CARD8-AS1	0.361057	1.35755e-14	postive
CASP3	CARD8-AS1	0.386832	1.08418e-16	postive
CHMP2B	CARD8-AS1	0.327981	3.63436e-12	postive
NLRC4	CARD8-AS1	0.398469	1.06023e-17	postive
GZMA	CARD8-AS1	0.4064	2.06113e-18	postive
PLCG1	AL355075.2	0.438027	1.91366e-21	postive
NLRP1	AC004888.1	-0.310408	5.4478e-11	negative
NLRP1	LINC01572	0.302362	1.77528e-10	postive
PLCG1	LINC01572	0.377508	6.53955e-16	postive
PLCG1	AL132657.1	0.36787	3.94862e-15	postive
PLCG1	AL109614.1	0.355865	3.41253e-14	postive
GPX4	C5orf66	-0.326009	4.96846e-12	negative
NOD1	C5orf66	0.435081	3.78424e-21	postive
PLCG1	C5orf66	0.339449	5.63847e-13	postive
CHMP7	TNFRSF10A-AS1	0.416472	2.41556e-19	postive
CASP9	CCDC28A-AS1	0.317432	1.88562e-11	postive
NLRP1	CCDC28A-AS1	0.320008	1.26892e-11	postive
PLCG1	CCDC28A-AS1	0.302238	1.80753e-10	postive
PLCG1	AP003392.1	0.335378	1.10236e-12	postive
TIRAP	AP003392.1	0.319572	1.35722e-11	postive
GSDMD	AC105219.3	0.366168	5.39031e-15	postive
PJVK	AC025034.1	0.367023	4.6108e-15	postive
PJVK	AC068620.2	0.393978	2.62922e-17	postive
IRF1	AL135818.1	0.305116	1.18966e-10	postive
NOD2	AL135818.1	0.313004	3.69243e-11	postive
GZMA	AL135818.1	0.352953	5.67964e-14	postive
PLCG1	AC124312.3	0.387913	8.76952e-17	postive
PLCG1	ZIM2-AS1	0.407619	1.59626e-18	postive
TNF	AC020916.1	0.325247	5.60275e-12	postive
CASP1	LINC01943	0.323387	7.50264e-12	postive
GZMB	LINC01943	0.594408	3.82785e-42	postive
AIM2	LINC01943	0.395747	1.84155e-17	postive
NLRC4	LINC01943	0.344037	2.61721e-13	postive
PYCARD	LINC01943	0.313948	3.20276e-11	postive
GZMA	LINC01943	0.61333	1.77486e-45	postive
PLCG1	AL645608.2	0.437905	1.96843e-21	postive
GSDMC	SLC9A3-AS1	0.383376	2.12452e-16	postive
TIRAP	AC006547.2	-0.318999	1.48251e-11	negative
CASP1	MACORIS	0.378268	5.66088e-16	postive
NLRC4	MACORIS	0.3337	1.44896e-12	postive
NLRP3	MACORIS	0.369441	2.95727e-15	postive
NLRP1	KIF25-AS1	0.31871	1.54986e-11	postive
PJVK	AC024060.2	0.377146	7.00469e-16	postive
GPX4	AP003068.1	0.318248	1.66402e-11	postive
NOD1	AP003068.1	-0.319103	1.45884e-11	negative
PYCARD	AP003068.1	0.360317	1.54979e-14	postive
PJVK	AC022558.3	0.367122	4.52799e-15	postive
PLCG1	AC022558.3	0.322839	8.17339e-12	postive
PLCG1	AL158212.3	0.571218	2.39399e-38	postive
CASP9	AC009779.3	0.392809	3.32261e-17	postive
NLRP3	LINC01678	0.339035	6.03844e-13	postive
NOD1	LINC01678	0.340176	4.99652e-13	postive
CHMP2B	AC087292.2	-0.356451	3.07779e-14	negative
TIRAP	AC087292.2	-0.392709	3.38952e-17	negative
NOD1	AP000759.1	0.378585	5.32988e-16	postive
PLCG1	AC002553.2	0.316951	2.02936e-11	postive
PJVK	AC092171.4	0.328405	3.39719e-12	postive
NLRP1	AL024507.3	0.3054	1.14129e-10	postive
NLRP1	ABALON	0.356347	3.1344e-14	postive
PLCG1	ABALON	0.475328	1.87097e-25	postive
PLCG1	AL354733.3	0.340015	5.13234e-13	postive
PLCG1	AC092683.2	0.375588	9.40181e-16	postive
CHMP7	AF131215.5	0.408194	1.41442e-18	postive
PLCG1	AF131215.5	0.318134	1.69331e-11	postive
SCAF11	ZNF32-AS1	0.40596	2.25971e-18	postive
PLCG1	AC007848.1	0.300439	2.34189e-10	postive
PJVK	AL359091.3	0.318836	1.52018e-11	postive
GPX4	AL358115.1	-0.30568	1.09551e-10	negative
NOD1	AL358115.1	0.350593	8.55169e-14	postive
PLCG1	AL358115.1	0.376002	8.69565e-16	postive
NOD1	AL049840.5	0.418647	1.50594e-19	postive
PLCG1	AL049840.5	0.313679	3.33524e-11	postive
PLCG1	DANT2	0.322308	8.88038e-12	postive
NLRP1	AC064807.2	0.308361	7.38318e-11	postive
PJVK	CCDC18-AS1	0.34605	1.86154e-13	postive
PLCG1	AC013403.2	0.34007	5.08553e-13	postive
CASP9	AC006305.2	0.313645	3.35284e-11	postive
CASP8	AL445490.1	0.328337	3.43403e-12	postive
PJVK	AC132192.2	0.3486	1.20485e-13	postive
PLCG1	LINC01521	0.308993	6.72309e-11	postive

## Sheet: TableS3
TableS3. The 712 lncRNAs that are significantly different expressed between normal and malignant ovarian tissues
gene	conMean	treatMean	logFC	pValue	fdr
AL590705.3	0.340227	0.728095	1.09763	0.0294447	0.0328074
AC007192.2	1.4217	2.92133	1.039	0.0282613	0.03152
AC008655.1	0.118637	5.18929	5.45092	0.0181559	0.020387
AC011472.3	3.34465	9.79384	1.55002	0.0164377	0.01848
AL354864.1	0.0242044	0.352517	3.86435	0.0039854	0.00455822
AC114947.2	0.431024	0.982212	1.18827	0.000359857	0.000424563
AC069061.2	0.00988626	0.256766	4.69889	0.000315333	0.000372818
AL596442.2	0.169318	0.405832	1.26115	0.000286446	0.000339021
LINC01748	0.032841	0.246628	2.90877	0.000258943	0.000307118
AC104116.1	0.391705	2.73215	2.8022	9.08e-05	0.000108986
AL645608.2	0.0784084	0.269999	1.78387	6.01e-05	7.26e-05
AC068790.4	0.54307	0.227295	-1.25657	5.15e-05	6.24e-05
PYCARD-AS1	0.126023	0.279286	1.14806	2.12e-05	2.61e-05
MYCNOS	0.562502	1.20299	1.0967	1.82e-05	2.25e-05
AL033528.3	0.118181	0.297774	1.33322	1.69e-05	2.09e-05
FAM30A	0.148182	0.485117	1.71096	8.01e-06	1e-05
AC068790.6	0.489091	0.154953	-1.65827	3.43e-06	4.32e-06
AC008035.1	0.380113	0.925563	1.2839	2.66e-06	3.37e-06
AC009088.3	0.0400004	1.89083	5.56286	2.53e-06	3.2e-06
LINC00652	0.104091	0.333748	1.68091	2.51e-06	3.18e-06
HGC6.3	0.0477275	0.330679	2.79254	1.51e-06	1.93e-06
TNKS2-AS1	0.712614	1.44301	1.01789	1.46e-06	1.86e-06
AF196972.1	0.128068	0.289051	1.17441	1.24e-06	1.59e-06
LINC02384	0.208864	0.472004	1.17623	1.15e-06	1.48e-06
AL732437.1	5.22843	0.150715	-5.11649	7.48e-07	9.67e-07
KIF25-AS1	0.0219319	0.352811	4.00779	4.64e-07	6.04e-07
AC007365.1	0.101363	0.226393	1.15929	2.26e-07	2.98e-07
AC012236.1	0.218408	0.683348	1.6456	1.54e-07	2.04e-07
NRIR	0.13625	0.374601	1.4591	9.26e-08	1.23e-07
MSH2-OT1	0.108295	0.270094	1.31849	4.32e-08	5.76e-08
AC068987.1	0.117727	0.315339	1.42146	3.43e-08	4.59e-08
FP236241.2	1.80467	0.579215	-1.63956	2.22e-08	2.99e-08
AL445490.1	0.154658	0.435211	1.49263	2.01e-08	2.71e-08
AC105935.1	0.109205	0.236803	1.11666	1.9e-08	2.57e-08
AC018362.1	0.622728	2.44466	1.97296	1.84e-08	2.48e-08
DPP10-AS1	0.0636368	0.789945	3.63382	1.41e-08	1.92e-08
CEP250-AS1	0.118865	0.238419	1.00418	1.2e-08	1.64e-08
AC018755.4	0.275795	0.573056	1.05508	1.18e-08	1.61e-08
AC015712.6	0.135455	0.280328	1.0493	5.01e-09	6.91e-09
AC120114.1	0.24409	0.510808	1.06536	2.34e-09	3.24e-09
AC017083.2	1.52285	4.20434	1.46511	1.93e-09	2.68e-09
AC141002.1	0.860572	0.395211	-1.12267	1.77e-09	2.48e-09
AC105020.4	1.44307	0.56102	-1.36301	1.4e-09	1.97e-09
AC112907.3	0.79818	0.380141	-1.07018	9.65e-10	1.35e-09
AC010913.1	0.662045	1.59317	1.2669	6.37e-10	8.97e-10
AC253576.2	1.57886	0.714403	-1.14408	4.86e-10	6.87e-10
AC100803.3	1.92422	0.928853	-1.05075	4.19e-10	5.94e-10
LINC00702	1.5092	0.360866	-2.06425	2.5e-10	3.57e-10
MIRLET7A1HG	1.51658	0.529602	-1.51784	1.44e-10	2.06e-10
LINC01801	0.0754543	0.298922	1.98609	1.34e-10	1.93e-10
YTHDF3-AS1	0.870118	1.75014	1.00819	1.04e-10	1.5e-10
FRG1-DT	0.382842	0.183092	-1.06418	4.91e-11	7.13e-11
AC127024.2	0.120228	0.296324	1.3014	3.99e-11	5.81e-11
AC018362.2	0.79784	2.39092	1.58339	2.24e-11	3.28e-11
AL133346.1	0.485567	1.45377	1.58206	6.06e-12	8.94e-12
SNHG25	4.73277	19.8788	2.07048	5.53e-12	8.18e-12
AC010275.1	0.0552272	0.332869	2.59151	3.86e-12	5.74e-12
AL109614.1	0.562271	0.273899	-1.03762	1.92e-12	2.86e-12
AC025165.2	0.385909	11.1551	4.8533	1.61e-12	2.41e-12
AP001347.1	0.625568	1.31072	1.06712	1.6e-12	2.39e-12
AC004687.1	0.198864	0.507367	1.35125	3.28e-13	4.99e-13
AC007848.1	0.0790908	0.349813	2.145	3.07e-13	4.68e-13
MMP2-AS1	0.116478	0.369637	1.66606	2.59e-13	3.96e-13
AL157871.6	2.52624	1.00277	-1.33301	2.36e-13	3.62e-13
AC012645.4	1.04102	0.424133	-1.29541	2.21e-13	3.39e-13
STAM-AS1	0.436364	0.211721	-1.04337	1.46e-13	2.25e-13
AC092803.1	0.761138	1.52947	1.0068	1.44e-13	2.23e-13
AC022098.3	0.0878405	0.278934	1.66697	1.24e-13	1.93e-13
AC138932.6	2.49126	0.931734	-1.41888	1.19e-13	1.84e-13
EPHA1-AS1	0.216249	0.942896	2.1244	7.36e-14	1.14e-13
LINC01614	0.146477	3.01693	4.36433	7.29e-14	1.14e-13
RNF144A-AS1	0.389772	1.56055	2.00135	6.07e-14	9.48e-14
AC100786.2	2.02705	0.316463	-2.67928	5.96e-14	9.31e-14
AC125807.2	0.501137	1.01786	1.02226	5.94e-14	9.3e-14
AC068790.5	0.956935	0.394813	-1.27725	3.31e-14	5.2e-14
ACOXL-AS1	0.100908	0.278431	1.46428	1.83e-14	2.89e-14
ARAP1-AS1	0.500686	7.44772	3.89482	1.8e-14	2.84e-14
AL157871.2	0.116137	0.343337	1.5638	1.52e-14	2.41e-14
AC104041.1	0.0848862	0.85028	3.32434	1.21e-14	1.93e-14
AC110995.1	0.103522	0.279964	1.4353	9.5e-15	1.51e-14
AL662797.2	2.2391	9.87202	2.14043	6.14e-15	9.83e-15
AL162595.1	0.603751	1.51498	1.32727	2e-15	3.22e-15
AC005089.1	0.0724997	0.266429	1.8777	1.33e-15	2.14e-15
AC008522.1	1.25694	0.487706	-1.36583	7.03e-16	1.14e-15
AL589765.7	0.265568	0.654766	1.3019	5.7e-16	9.3e-16
AC069277.1	0.0207954	0.335656	4.01264	4.26e-16	6.98e-16
AL158206.1	1.6175	3.50746	1.11666	3.54e-16	5.81e-16
AL353804.1	0.898979	0.420118	-1.09749	2.85e-16	4.69e-16
AL451042.1	0.0956814	0.310351	1.69759	2.07e-16	3.42e-16
AP001625.2	0.466931	0.198712	-1.23253	1.94e-16	3.2e-16
LY6E-DT	1.78955	6.12748	1.7757	1.88e-16	3.11e-16
CCDC28A-AS1	0.196703	0.457741	1.21851	8.83e-17	1.47e-16
AP001059.1	0.0805688	0.350364	2.12056	7.25e-17	1.21e-16
AL121655.1	1.65011	0.801559	-1.04168	5.86e-17	9.81e-17
AC069234.5	0.527274	0.199766	-1.40024	4.68e-17	7.86e-17
AC068790.2	0.541139	0.252424	-1.10015	4.05e-17	6.81e-17
AC022762.2	0.902725	0.344145	-1.39127	3.62e-17	6.09e-17
AP002784.1	0.0287501	0.34089	3.56767	3.21e-17	5.42e-17
FAM182B	1.67284	0.798175	-1.06753	2.26e-17	3.82e-17
CFLAR-AS1	1.1583	0.456768	-1.34247	1.95e-17	3.31e-17
AC025287.2	0.0973868	0.333407	1.77549	8.12e-18	1.38e-17
MAP3K14-AS1	1.29022	2.71454	1.07309	8e-18	1.37e-17
LINC01303	0.069659	0.323068	2.21346	7.32e-18	1.25e-17
AC097532.2	0.0996595	0.312588	1.64918	6.15e-18	1.06e-17
AL034550.1	0.0931815	0.300762	1.69051	3.85e-18	6.67e-18
AC138894.2	1.25363	0.207881	-2.59229	3.28e-18	5.69e-18
AL358072.1	1.20454	0.574521	-1.06805	3.17e-18	5.51e-18
AC007193.2	1.4267	0.438161	-1.70314	2.47e-18	4.3e-18
AC006547.2	0.160683	0.915749	2.51074	1.7e-18	2.98e-18
AC124067.2	0.176591	1.03076	2.54523	1.65e-18	2.89e-18
AL354892.2	2.61226	1.1544	-1.17816	1.48e-18	2.6e-18
LINC01976	0.0313637	0.459262	3.87215	1.43e-18	2.51e-18
MEIS1-AS3	0.0485232	0.371721	2.93747	1.25e-18	2.2e-18
PRKAR2A-AS1	0.379545	0.844977	1.15464	8.9e-19	1.58e-18
AL136084.3	1.04512	0.300094	-1.80018	8.53e-19	1.52e-18
SRRM2-AS1	0.377954	0.889859	1.23537	6.59e-19	1.18e-18
AL590764.1	0.0711366	0.241277	1.76202	6.47e-19	1.16e-18
AL451165.2	6.74015	14.5027	1.10547	5.73e-19	1.03e-18
LINC01606	0.0342047	0.697143	4.34919	4.8e-19	8.62e-19
AC068790.7	0.4475	0.183525	-1.28592	4.41e-19	7.92e-19
BTG3-AS1	0.773748	1.9064	1.30092	4.34e-19	7.81e-19
AC100830.2	1.15193	0.275374	-2.06459	2.66e-19	4.8e-19
AC147067.1	2.01886	0.871055	-1.2127	2.15e-19	3.9e-19
AL137129.1	0.142159	1.04904	2.8835	2.08e-19	3.77e-19
AC010931.1	0.0238634	0.439532	4.20309	1.68e-19	3.06e-19
AL158063.1	1.00818	0.368794	-1.45087	1.54e-19	2.82e-19
AC023908.3	0.753638	0.333209	-1.17745	1.19e-19	2.17e-19
AP001469.2	0.834887	0.355351	-1.23234	1.02e-19	1.86e-19
AC005225.3	0.60307	0.235679	-1.3555	9.52e-20	1.75e-19
AC087392.5	0.613752	0.278466	-1.14015	8.48e-20	1.56e-19
C8orf31	0.889203	4.15897	2.22564	7.82e-20	1.44e-19
AC106820.4	0.0664772	0.358725	2.43195	6.84e-20	1.27e-19
AC013731.1	0.995795	0.431699	-1.20583	6.05e-20	1.12e-19
LINC01816	1.35773	4.87996	1.84567	5.83e-20	1.08e-19
AC244090.1	3.45852	7.46929	1.11082	4.32e-20	8.06e-20
AC008569.2	0.106591	0.374988	1.81476	2.78e-20	5.2e-20
AC073332.1	0.951022	2.59248	1.44678	2.64e-20	4.93e-20
AC006449.5	0.386477	1.12987	1.5477	2.06e-20	3.87e-20
AL589739.1	0.641479	0.21356	-1.58676	1.7e-20	3.2e-20
NUP50-DT	1.94636	3.95425	1.02262	1.67e-20	3.15e-20
GHRLOS	1.23931	0.575012	-1.10787	1.62e-20	3.07e-20
AC011899.2	0.0895455	0.337119	1.91256	1.53e-20	2.89e-20
AC008555.1	0.0622729	0.355188	2.51191	1.51e-20	2.87e-20
AC006435.1	0.561139	1.66621	1.57014	1.32e-20	2.51e-20
AC244517.5	0.0923863	1.13774	3.62235	1.13e-20	2.14e-20
AC040970.1	0.555569	1.69618	1.61025	6.97e-21	1.33e-20
AC020916.2	0.0732953	0.421007	2.52205	5.21e-21	9.95e-21
AC139100.1	0.863978	0.417388	-1.04961	3.4e-21	6.53e-21
ZNF460-AS1	1.61295	0.776593	-1.05447	2.67e-21	5.13e-21
AC022098.4	0.0547729	0.336733	2.62007	2.55e-21	4.92e-21
AC004540.2	0.351363	5.49138	3.96613	2.19e-21	4.22e-21
AC008752.3	0.671817	0.223959	-1.58484	1.87e-21	3.61e-21
AC108134.3	1.31318	0.482318	-1.44501	1.01e-21	1.96e-21
AC233266.2	0.553297	0.14733	-1.909	7.91e-22	1.54e-21
AC092484.1	0.00522724	0.305865	5.8707	7.05e-22	1.37e-21
AC073529.1	0.142501	0.424555	1.57498	5.94e-22	1.16e-21
AC026356.2	2.87409	1.31113	-1.1323	2.01e-22	3.96e-22
AL645940.1	0.61432	0.225351	-1.44682	1.61e-22	3.17e-22
AC006504.1	0.799542	0.351757	-1.18459	1.55e-22	3.05e-22
PRR7-AS1	0.292727	1.11711	1.93215	1.55e-22	3.05e-22
AL645941.1	0.643978	0.157529	-2.03139	1.46e-22	2.9e-22
AP001486.2	0.948293	0.424426	-1.15982	1.33e-22	2.63e-22
AC125494.1	13.3432	6.17664	-1.11121	1.01e-22	2.01e-22
MIR223HG	1.15284	0.227143	-2.34352	8.56e-23	1.71e-22
AC104794.5	6.00649	2.35386	-1.35149	8.3e-23	1.66e-22
AP000695.2	0.156365	0.509907	1.70532	7.48e-23	1.5e-22
AC244517.7	0.623298	0.171429	-1.86231	6.6e-23	1.32e-22
AC011481.2	1.10227	0.496464	-1.15071	6.2e-23	1.25e-22
AC074212.1	15.5117	6.88786	-1.17123	6.12e-23	1.23e-22
KCNQ1OT1	0.884434	0.404309	-1.12929	4.57e-23	9.23e-23
INKA2-AS1	0.366704	0.170059	-1.10858	3.52e-23	7.14e-23
DLGAP1-AS2	4.80557	2.11627	-1.18318	2.96e-23	6.01e-23
U62317.4	0.11034	0.730175	2.72629	2.71e-23	5.52e-23
AC008537.2	0.721478	0.25384	-1.50703	2.21e-23	4.51e-23
LINC01150	0.0880686	0.492037	2.48207	1.73e-23	3.53e-23
ARNILA	0.825906	0.360644	-1.1954	1.63e-23	3.34e-23
AL121906.2	1.9475	0.73774	-1.40044	1.57e-23	3.22e-23
AC245060.6	0.737727	0.27678	-1.41435	1.52e-23	3.14e-23
ABALON	0.228296	0.640574	1.48846	8.35e-24	1.73e-23
AC145098.1	0.169545	0.658338	1.95716	8.37e-24	1.73e-23
AC133644.1	0.0810234	0.350363	2.11244	8.38e-24	1.73e-23
AC134407.1	0.164205	0.487588	1.57017	7.5e-24	1.56e-23
AC243919.2	1.30023	0.58417	-1.1543	6.27e-24	1.31e-23
AC092809.5	0.540798	0.230492	-1.23037	5.89e-24	1.23e-23
AC068987.3	0.132273	1.07197	3.01867	4.25e-24	8.88e-24
ZNF22-AS1	0.6275	1.54402	1.299	3.73e-24	7.81e-24
AC073343.2	1.20398	0.598138	-1.00927	2.04e-24	4.28e-24
LINC00954	1.4584	0.518104	-1.49308	1.74e-24	3.67e-24
AC007938.3	3.46908	1.60041	-1.11612	1.7e-24	3.59e-24
ARHGAP31-AS1	0.870572	0.350223	-1.31369	1.62e-24	3.43e-24
AC093278.2	1.02488	0.360657	-1.50676	1.43e-24	3.02e-24
AC022211.2	0.0569322	0.252787	2.1506	1.26e-24	2.68e-24
U73166.1	1.66796	0.809766	-1.04251	1.18e-24	2.5e-24
C9orf163	0.0979543	0.325433	1.73218	1.11e-24	2.36e-24
AC007637.1	0.58716	0.250106	-1.23122	9.76e-25	2.09e-24
AP002954.1	0.0325001	0.27281	3.06938	8.14e-25	1.74e-24
AC016773.2	3.18795	1.57883	-1.01378	7.61e-25	1.63e-24
Z98884.2	2.40534	0.946687	-1.34528	6.07e-25	1.3e-24
FAM66D	0.746594	0.271382	-1.46	5.89e-25	1.27e-24
AL132765.2	0.859318	0.251405	-1.77318	5.68e-25	1.23e-24
AC131934.1	0.651139	0.217657	-1.58091	4.38e-25	9.47e-25
AC074135.1	0.402387	2.24189	2.47806	4.37e-25	9.46e-25
AC127024.4	0.95523	0.247646	-1.94757	3.44e-25	7.46e-25
AC120049.1	0.710455	0.306592	-1.21242	2.7e-25	5.86e-25
ZIM2-AS1	1.3516	0.495	-1.44916	2.25e-25	4.89e-25
GHET1	0.103637	0.309731	1.57948	1.5e-25	3.27e-25
RPP38-DT	0.169319	0.491276	1.53679	8.57e-26	1.88e-25
AC009120.3	2.03091	0.895189	-1.18186	6.24e-26	1.37e-25
AC136604.3	0.449316	1.42285	1.66298	6.03e-26	1.33e-25
AL117209.1	1.38546	0.602858	-1.20047	5.56e-26	1.23e-25
AP000766.1	1.08364	0.530597	-1.0302	5.4e-26	1.2e-25
PCED1B-AS1	2.16283	8.70384	2.00873	4.4e-26	9.76e-26
LINC01852	2.08101	0.817867	-1.34735	3.95e-26	8.79e-26
AL354740.1	16.066	8.00296	-1.0054	3.64e-26	8.13e-26
AC127024.6	1.94444	0.645738	-1.59033	2.94e-26	6.56e-26
TRBV11-2	0.0357956	0.379531	3.40637	2.91e-26	6.52e-26
LINC00852	1.24103	0.606265	-1.03352	1.83e-26	4.12e-26
AC087354.1	0.0467049	0.258009	2.46578	1.24e-26	2.78e-26
AC004943.1	0.674431	0.27192	-1.31049	1.2e-26	2.7e-26
AC123768.3	1.21387	0.582132	-1.06019	1.18e-26	2.67e-26
AC012531.2	3.59136	1.45097	-1.30751	1.06e-26	2.4e-26
FAM66B	1.5616	0.731147	-1.09479	8.35e-27	1.9e-26
AL450998.3	0.930228	0.441358	-1.07563	7e-27	1.59e-26
LINC01232	0.975342	3.70459	1.92533	5.83e-27	1.33e-26
SLC5A4-AS1	0.0284091	0.361477	3.66948	5.76e-27	1.32e-26
AC020634.2	0.785795	0.294438	-1.41619	5.23e-27	1.2e-26
AC022146.2	0.0337502	0.427202	3.66195	4.14e-27	9.49e-27
AL080317.2	0.622839	0.299415	-1.05671	3.11e-27	7.14e-27
AC022893.1	0.501363	0.234286	-1.09759	2.42e-27	5.57e-27
PCAT6	2.77444	10.0834	1.86171	2.22e-27	5.11e-27
AL596202.1	0.834545	0.40719	-1.03529	1.65e-27	3.82e-27
LINC02613	1.96068	0.804086	-1.28593	1.56e-27	3.62e-27
LINC01004	4.63683	1.67655	-1.46765	1.43e-27	3.33e-27
C3orf35	0.816706	0.382248	-1.09531	1.41e-27	3.29e-27
ADD3-AS1	0.537161	0.225234	-1.25393	1.35e-27	3.16e-27
LINC00235	1.74353	0.771263	-1.17671	1.35e-27	3.16e-27
AC104117.5	0.741592	0.182026	-2.02648	1.04e-27	2.43e-27
CT66	0.725459	0.178536	-2.02268	7.57e-28	1.78e-27
AC090844.2	1.23864	0.332166	-1.89878	6.02e-28	1.42e-27
AC099343.3	1.07136	0.31747	-1.75475	5.35e-28	1.27e-27
AC010809.1	1.01455	0.395246	-1.36001	4.1e-28	9.72e-28
AC073046.1	0.251022	1.43691	2.51708	3.93e-28	9.34e-28
AL139246.3	0.86511	0.303092	-1.51313	3.92e-28	9.33e-28
DLEU2	1.26886	3.46157	1.44789	3.22e-28	7.68e-28
LINC01597	0.0445456	0.30411	2.77124	1.91e-28	4.57e-28
AC008759.2	0.648298	0.193255	-1.74615	1.63e-28	3.91e-28
LINC02021	3.10728	1.22153	-1.34696	1.29e-28	3.11e-28
AC099524.1	0.0350003	0.248115	2.82557	1.24e-28	3e-28
AL024507.3	0.191705	0.480234	1.32485	1.16e-28	2.82e-28
AC099329.2	0.0737505	1.32955	4.17214	1.06e-28	2.57e-28
LINC01410	0.259318	1.54145	2.57149	1.01e-28	2.46e-28
LINC01257	0.0172728	0.393173	4.50859	8.06e-29	1.96e-28
STARD4-AS1	2.24512	0.738911	-1.60332	6.17e-29	1.5e-28
LINC02611	0.100113	0.421007	2.07221	6.13e-29	1.5e-28
LINC00622	1.17352	0.349439	-1.74774	6.1e-29	1.49e-28
AL118511.1	0.150341	0.609777	2.02004	5.93e-29	1.46e-28
OBSCN-AS1	0.917045	2.97935	1.69994	5.51e-29	1.36e-28
AC132192.2	3.34341	1.24636	-1.4236	3.78e-29	9.31e-29
AL390195.3	1.16159	0.462144	-1.32969	3.64e-29	9.01e-29
AC102953.2	1.45477	0.602799	-1.27104	3.35e-29	8.3e-29
AC127024.5	3.80523	1.81403	-1.06879	2.88e-29	7.15e-29
TIPARP-AS1	1.45023	5.63577	1.95833	2.7e-29	6.71e-29
AL512770.1	1.19137	0.554509	-1.10334	2.22e-29	5.54e-29
SOCAR	0.035	0.316488	3.17672	1.94e-29	4.84e-29
AC018647.2	1.86307	4.08704	1.13337	1.45e-29	3.63e-29
LINC02303	0.0603399	2.02815	5.07091	1.33e-29	3.33e-29
AC092653.1	0.791477	0.242951	-1.70388	1.12e-29	2.83e-29
LINC01993	0.0172727	0.245668	3.83015	1.11e-29	2.8e-29
AL591684.2	2.02636	0.785619	-1.36699	9.88e-30	2.5e-29
AL031670.1	2.18353	0.880925	-1.30957	8.83e-30	2.24e-29
AL021707.2	7.79241	3.72729	-1.06394	6.64e-30	1.69e-29
AC233992.3	0.562273	1.80695	1.68421	5.42e-30	1.38e-29
HCP5	3.09976	15.5458	2.3263	5.43e-30	1.38e-29
AC019069.1	0.751136	2.76856	1.88199	4.97e-30	1.27e-29
AC109347.1	0.756027	0.320761	-1.23694	4.14e-30	1.06e-29
AC138207.5	0.119091	0.633467	2.41121	4.04e-30	1.04e-29
AL139123.1	1.60886	0.388806	-2.04892	3.73e-30	9.6e-30
AC092683.2	1.41409	0.423911	-1.73804	3.58e-30	9.23e-30
AC087286.2	0.831365	0.16706	-2.31511	1.87e-30	4.83e-30
AC013403.2	1.10171	0.435644	-1.33852	1.69e-30	4.39e-30
AL596244.1	1.35807	0.56754	-1.25876	1.68e-30	4.37e-30
LINC01719	0.333978	1.57213	2.2349	1.41e-30	3.68e-30
ST20-AS1	1.4875	0.66158	-1.1689	1.4e-30	3.65e-30
LINC02026	0.0330683	0.245316	2.89112	1.29e-30	3.37e-30
C1orf229	0.654777	0.23322	-1.48931	1.07e-30	2.8e-30
LINC00526	1.94931	0.884943	-1.13931	9.64e-31	2.53e-30
TNFRSF14-AS1	2.10455	0.870023	-1.27439	7.91e-31	2.09e-30
HAGLR	1.4908	21.3353	3.83909	7.94e-31	2.09e-30
AP003392.3	0.00647724	7.96107	10.2634	7.42e-31	1.96e-30
GTF3C2-AS1	1.50591	0.575608	-1.38747	7.01e-31	1.86e-30
AL161729.3	0.089205	0.425058	2.25246	6.71e-31	1.78e-30
AL450306.1	9.53262	2.56986	-1.89118	3.23e-31	8.6e-31
POLH-AS1	0.131931	0.458034	1.79567	3.1e-31	8.27e-31
LINC01002	61.5619	26.9876	-1.18974	3.09e-31	8.26e-31
AC144548.1	1.53693	0.586488	-1.38988	2.9e-31	7.78e-31
LINC01943	0.19625	1.19185	2.60244	2.77e-31	7.46e-31
AC010834.3	1.31307	0.507483	-1.37151	2.55e-31	6.89e-31
AC005776.2	0.319772	1.11315	1.79954	2.56e-31	6.89e-31
BX284668.2	0.537274	0.167552	-1.68105	2.38e-31	6.45e-31
AL049795.1	1.67046	0.461792	-1.85493	1.99e-31	5.4e-31
AC092119.2	1.91648	0.538853	-1.83049	1.49e-31	4.04e-31
AC004540.1	0.737728	4.06514	2.46215	1.41e-31	3.84e-31
DANT2	0.0562501	0.272869	2.27828	1.36e-31	3.72e-31
ERICH6-AS1	1.2	4.18075	1.80072	1.34e-31	3.67e-31
AC087289.2	1.0225	0.429287	-1.25209	1.13e-31	3.11e-31
AC083967.1	0.0019318	1.26984	9.36048	1.05e-31	2.88e-31
AC012557.1	1.26909	0.43165	-1.55586	9e-32	2.49e-31
RFX3-AS1	1.3625	0.457236	-1.57525	4.84e-32	1.34e-31
AL662844.3	1.24897	0.336124	-1.89368	4.29e-32	1.19e-31
AL008721.2	1.70034	0.363888	-2.22425	3.02e-32	8.4e-32
AC009318.1	0.916933	0.286944	-1.67605	2.58e-32	7.2e-32
AF111169.3	0.901136	0.301581	-1.5792	1.15e-32	3.21e-32
AC092849.1	0.405343	1.82788	2.17296	9.03e-33	2.53e-32
AC124319.2	1.09273	0.323513	-1.75604	8.89e-33	2.5e-32
AC105339.2	1.74171	0.416967	-2.0625	7.82e-33	2.2e-32
H1FX-AS1	5.99159	2.35876	-1.34491	7.55e-33	2.13e-32
WARS2-AS1	8.58399	4.23422	-1.01955	6.67e-33	1.89e-32
ARHGAP26-AS1	0.00545463	0.49336	6.49901	5.39e-33	1.53e-32
AC037198.2	4.08749	0.555915	-2.87828	4.65e-33	1.33e-32
LINC00174	8.41205	3.21059	-1.38962	4.68e-33	1.33e-32
CARD8-AS1	0.549888	1.45824	1.40702	3.49e-33	1e-32
AP003419.3	1.73546	0.517986	-1.74433	3.25e-33	9.33e-33
AC064807.2	0.0618185	0.406324	2.71652	3.15e-33	9.06e-33
AC124319.1	0.130568	1.10456	3.08061	3.05e-33	8.81e-33
AC025162.2	1.18909	0.249613	-2.25209	2.87e-33	8.3e-33
FAM66C	6.05058	2.52461	-1.26101	1.68e-33	4.87e-33
TUBA3FP	1.03716	0.303771	-1.77158	1.63e-33	4.73e-33
AL161772.1	0.303409	1.06072	1.8057	1.47e-33	4.29e-33
ILF3-DT	24.2241	10.5476	-1.19953	1.44e-33	4.22e-33
AC021683.1	0.103977	1.78741	4.10353	1.4e-33	4.11e-33
AC015802.5	1.38943	0.341464	-2.02469	1.39e-33	4.07e-33
AC022400.5	1.18591	0.51547	-1.20204	1.26e-33	3.72e-33
AC136475.7	0.578526	0.139017	-2.05712	9.57e-34	2.83e-33
LINC01857	0.0479544	0.651079	3.7631	8.12e-34	2.4e-33
U62317.1	0.0772725	1.01496	3.71532	6.91e-34	2.05e-33
DIRC3	1.48102	0.543244	-1.44692	5.99e-34	1.78e-33
AC120053.1	5.89887	2.18863	-1.43041	4.53e-34	1.35e-33
AC084125.2	4.80536	1.98456	-1.27582	4.14e-34	1.24e-33
AC027796.4	2.90591	1.15136	-1.33565	3.59e-34	1.08e-33
HCG27	2.95489	0.841862	-1.81145	2.63e-34	7.91e-34
AC009950.1	2.47717	0.777097	-1.67252	1.67e-34	5.04e-34
AC066613.1	0.74432	0.211757	-1.81352	1.61e-34	4.86e-34
TNFRSF10A-AS1	0.154431	0.708431	2.19766	1.51e-34	4.58e-34
AC005070.3	0.742844	0.322786	-1.20248	9.36e-35	2.85e-34
AC124312.3	1.8967	0.51644	-1.87682	8.99e-35	2.74e-34
GABPB1-AS1	10.6776	4.5328	-1.23612	6.65e-35	2.03e-34
AC008731.1	1.12625	0.220808	-2.35066	5.07e-35	1.55e-34
AC068733.3	1.31466	0.149543	-3.13606	4.27e-35	1.31e-34
AC087292.2	14.4769	4.20659	-1.78303	3.62e-35	1.12e-34
AC025034.1	0.923294	0.247846	-1.89735	3.28e-35	1.01e-34
AC092118.2	1.36216	0.332576	-2.03414	2.6e-35	8.05e-35
AL031282.2	3.59647	1.42263	-1.33802	2.23e-35	6.93e-35
AC005790.1	0.107727	1.16444	3.43418	2.14e-35	6.68e-35
IBA57-DT	1.47864	0.368723	-2.00366	2.12e-35	6.64e-35
AC009974.1	0.810911	0.183349	-2.14495	1.9e-35	5.96e-35
CHKB-DT	0.343409	1.62609	2.24341	1.65e-35	5.18e-35
AC022154.1	1.03102	0.25932	-1.99127	1.21e-35	3.82e-35
USP30-AS1	0.127273	1.47166	3.53144	1.19e-35	3.75e-35
AC008764.2	3.29569	1.10403	-1.5778	1.16e-35	3.66e-35
BAALC-AS1	0.857163	3.65408	2.09187	1.1e-35	3.51e-35
AC018766.1	0.890115	0.206885	-2.10516	1.08e-35	3.46e-35
AC004990.1	0.0260227	1.004	5.26984	9.46e-36	3.02e-35
AL109811.1	1.19364	0.347119	-1.78186	8.89e-36	2.85e-35
RUSC1-AS1	8.8789	3.73284	-1.25011	8.75e-36	2.81e-35
AP000866.1	1.08069	0.334145	-1.69341	7.4e-36	2.38e-35
TAF1A-AS1	0.485795	1.69064	1.79915	6.39e-36	2.07e-35
AP002840.2	4.26954	1.39265	-1.61625	6.09e-36	1.97e-35
AC138696.2	0.77693	4.80645	2.62911	5.7e-36	1.86e-35
AC084824.5	3.54807	1.42052	-1.32061	5.62e-36	1.83e-35
AC005046.2	2.62273	0.5663	-2.21143	5.51e-36	1.8e-35
LINC02693	2.80772	1.16564	-1.26827	5.51e-36	1.8e-35
AC069281.2	14.265	4.97551	-1.51956	5.44e-36	1.79e-35
AL031717.1	1.32194	0.451418	-1.55012	4.97e-36	1.64e-35
AC072061.1	0.937159	0.348678	-1.4264	4.4e-36	1.46e-35
AC138393.3	1.55261	0.373712	-2.0547	3.52e-36	1.17e-35
AC022098.1	3.23603	1.49419	-1.11486	2.98e-36	9.91e-36
AC027348.1	3.29557	0.769252	-2.099	2.91e-36	9.7e-36
AC093627.4	0.8825	4.71298	2.41697	2.52e-36	8.43e-36
LINC01126	1.27227	0.392974	-1.6949	2.03e-36	6.83e-36
LINC01123	1.26875	4.52403	1.8342	1.85e-36	6.23e-36
LINC02814	0.029318	1.43876	5.6169	1.64e-36	5.56e-36
YEATS2-AS1	2.52421	0.808033	-1.64335	1.6e-36	5.43e-36
DTX2P1-UPK3BP1-PMS2P11	4.29511	1.97665	-1.11964	1.45e-36	4.91e-36
AC145423.3	0.97921	0.241698	-2.01841	1.39e-36	4.73e-36
AC090589.3	1.53215	0.559744	-1.45272	1.2e-36	4.11e-36
AC135050.5	2.9225	0.945306	-1.62835	9.95e-37	3.42e-36
AC240565.3	1.17125	0.195878	-2.58002	9.92e-37	3.41e-36
AC126118.1	2.18636	0.541101	-2.01456	9.33e-37	3.22e-36
SUGT1P4-STRA6LP	1.43545	0.477119	-1.58908	8.9e-37	3.08e-36
AL137058.2	2.94829	1.18678	-1.31283	7.57e-37	2.63e-36
AL683813.2	1.79512	0.527881	-1.76579	7.14e-37	2.49e-36
AC016586.1	0.655683	0.177962	-1.88143	7.04e-37	2.46e-36
RNF213-AS1	2.11182	0.786171	-1.42557	5.94e-37	2.08e-36
AL513548.1	6.09887	1.36142	-2.16343	5.49e-37	1.93e-36
AL359091.3	2.43113	0.753514	-1.68992	4.13e-37	1.46e-36
LINC01341	5.73647	1.46102	-1.97319	3.44e-37	1.22e-36
AC020931.1	1.22648	0.301569	-2.02396	2.98e-37	1.06e-36
AC011503.2	0.198068	1.03894	2.39104	2.29e-37	8.15e-37
AC068473.3	1.2716	0.200739	-2.66325	2.21e-37	7.91e-37
AC008124.1	3.42864	1.67118	-1.03677	2.02e-37	7.24e-37
CAPN10-DT	2.10307	0.676112	-1.63716	1.81e-37	6.51e-37
AC084018.1	7.34683	2.2453	-1.71021	1.46e-37	5.26e-37
AC011479.4	0.0396593	0.284462	2.8425	7.12e-38	2.58e-37
AC079145.1	0.112614	1.13115	3.32833	5.89e-38	2.14e-37
SLC25A25-AS1	3.99171	1.40704	-1.50435	5.71e-38	2.08e-37
AC136475.8	0.978636	0.09363	-3.38573	5.02e-38	1.83e-37
AC010894.2	1.06955	4.85837	2.18347	4.76e-38	1.75e-37
AC136475.1	5.14877	1.41069	-1.86783	4.36e-38	1.6e-37
AC008894.2	14.5641	29.9778	1.04148	4.17e-38	1.54e-37
AC136624.2	1.10875	0.26096	-2.08703	4.01e-38	1.48e-37
IRF1-AS1	15.28	5.86555	-1.3813	3.47e-38	1.29e-37
AC010809.2	0.891591	0.262553	-1.76377	3.42e-38	1.27e-37
AC092535.5	6.23965	1.03486	-2.59203	3.06e-38	1.14e-37
AC048341.1	1.20955	0.390621	-1.63062	2.4e-38	9e-38
AC018695.4	0.95625	0.276581	-1.78969	2.11e-38	7.96e-38
SMIM25	0.523863	3.42069	2.70703	1.74e-38	6.56e-38
AC016876.3	6.30535	2.43372	-1.37341	1.63e-38	6.18e-38
AC138028.4	1.98205	0.528478	-1.90707	1.35e-38	5.12e-38
ZNF213-AS1	21.0122	8.40978	-1.32109	1.31e-38	5e-38
AC018690.1	2.05568	0.801909	-1.35811	1.18e-38	4.55e-38
BACE1-AS	10.8457	4.46697	-1.27975	1.19e-38	4.55e-38
AL022328.4	3.74853	1.08159	-1.79316	1.11e-38	4.29e-38
AC011462.4	3.38364	0.831125	-2.02544	1.01e-38	3.9e-38
NFYC-AS1	3.08671	0.874534	-1.81948	8.25e-39	3.2e-38
AC002128.1	2.17534	0.53939	-2.01184	6.76e-39	2.63e-38
AC022558.3	1.16523	0.265773	-2.13235	6.54e-39	2.56e-38
CAHM	2.67909	0.834417	-1.6829	5.89e-39	2.31e-38
AC008969.1	6.77729	2.6098	-1.37677	4.97e-39	1.95e-38
MSC-AS1	4.62727	1.17439	-1.97825	4.78e-39	1.89e-38
SEMA3F-AS1	2.8076	0.971709	-1.53074	4.42e-39	1.75e-38
LINC00265	6.95955	2.66243	-1.38625	4.21e-39	1.67e-38
LINC00653	4.22967	1.09216	-1.95337	4.05e-39	1.62e-38
AC135050.3	2.73114	0.465902	-2.5514	3.61e-39	1.44e-38
AL158212.3	1.61217	0.672014	-1.26244	3.6e-39	1.44e-38
AC005086.2	0.0264774	0.285995	3.43316	3.26e-39	1.32e-38
AC018653.3	4.73682	1.36857	-1.79125	3.24e-39	1.31e-38
AL356481.3	1.67341	0.419625	-1.99562	2.66e-39	1.08e-38
AL031985.3	0.356021	1.59352	2.16218	2.18e-39	8.91e-39
AC006116.11	1.69057	0.3763	-2.16755	1.92e-39	7.85e-39
MIF-AS1	1.555	5.95716	1.93771	1.84e-39	7.58e-39
AC109460.2	2.3142	0.754684	-1.61657	1.76e-39	7.27e-39
AC137932.1	2.20556	0.307249	-2.84366	1.45e-39	6.03e-39
AL161668.4	1.06659	0.172599	-2.62751	1.46e-39	6.03e-39
AC068620.2	1.77693	0.351709	-2.33693	1.1e-39	4.61e-39
Z84485.1	4.13022	0.987275	-2.0647	1.05e-39	4.39e-39
AP003392.1	1.47113	0.405855	-1.85789	1.03e-39	4.34e-39
AL139407.1	1.60602	0.328513	-2.28947	9.61e-40	4.05e-39
FAM157C	5.75376	1.19278	-2.27017	7.63e-40	3.23e-39
LINC01094	0.224886	1.76452	2.97201	7.55e-40	3.21e-39
AJ011932.1	1.42364	0.164461	-3.11376	7.45e-40	3.18e-39
LINC01473	1.75523	0.4126	-2.08884	6.31e-40	2.7e-39
LINC01063	0.119773	1.59314	3.73349	6.09e-40	2.62e-39
ARAP1-AS2	0.827729	0.201007	-2.04191	4.4e-40	1.9e-39
TRAF3IP2-AS1	8.4231	3.31093	-1.34712	4.37e-40	1.9e-39
FTX	4.4792	1.90598	-1.23271	4.41e-40	1.9e-39
AL031600.1	2.80227	0.754873	-1.89229	4.04e-40	1.76e-39
AC015813.1	7.6642	2.01381	-1.92821	3.87e-40	1.7e-39
AC011472.4	4.27192	1.14913	-1.89434	3.86e-40	1.7e-39
AP4B1-AS1	1.63	0.339004	-2.2655	3.64e-40	1.61e-39
PCBP1-AS1	37.7871	15.2082	-1.31304	2.89e-40	1.28e-39
AL160006.1	4.90941	2.03229	-1.27244	2.87e-40	1.28e-39
LINC01128	9.88998	4.40623	-1.16642	2.26e-40	1.01e-39
AC020907.4	3.45489	0.850539	-2.02219	2.14e-40	9.6e-40
AL513314.2	10.7801	3.52014	-1.61467	2.13e-40	9.58e-40
AC007066.2	4.46192	1.36792	-1.70568	1.51e-40	6.85e-40
AC022034.1	4.51523	1.00413	-2.16885	1.49e-40	6.76e-40
C1RL-AS1	7.20047	1.80909	-1.99283	1.17e-40	5.34e-40
AC006206.2	0.0460231	3.12426	6.08501	7.72e-41	3.54e-40
CRYZL2P-SEC16B	1.98556	0.637402	-1.63927	6.17e-41	2.84e-40
TSC22D1-AS1	1.59	0.420961	-1.91727	5.23e-41	2.42e-40
LINC01001	29.9423	10.0598	-1.57359	5.25e-41	2.42e-40
ITPR1-DT	1.28829	0.217553	-2.56602	4.83e-41	2.26e-40
AC012313.6	1.88204	0.411499	-2.19334	4.85e-41	2.26e-40
C21orf62-AS1	1.71932	0.503887	-1.77067	4.79e-41	2.25e-40
AC145124.1	5.17694	1.28144	-2.01433	3.82e-41	1.8e-40
AC007038.1	3.57341	1.02435	-1.8026	3.78e-41	1.79e-40
AC244197.2	5.85907	0.84964	-2.78575	3.54e-41	1.68e-40
AP000442.1	3.48112	0.72616	-2.26119	3.41e-41	1.63e-40
AC010973.2	4.69352	1.29903	-1.85324	2.62e-41	1.26e-40
SND1-IT1	0.064432	0.446861	2.79398	2.49e-41	1.2e-40
AC079322.1	1.02569	0.281136	-1.86725	2.02e-41	9.76e-41
AL023803.2	0.0253409	0.494392	4.28611	1.97e-41	9.58e-41
AL590369.1	0.0365907	1.26715	5.11396	1.67e-41	8.13e-41
LINC00239	0.0403409	0.715387	4.14841	1.44e-41	7.07e-41
AL359504.1	2.69307	0.592003	-2.18557	1.41e-41	6.94e-41
AC118344.1	1.8884	0.364825	-2.37189	1.27e-41	6.28e-41
AL355488.1	6.72704	1.55809	-2.11019	1.16e-41	5.76e-41
AC108673.3	6.21262	1.57431	-1.98048	1.06e-41	5.28e-41
AC084824.4	1.63194	0.460363	-1.82574	1.06e-41	5.28e-41
AP003486.1	3.80647	1.33787	-1.50852	1.05e-41	5.28e-41
AC024060.2	10.0776	3.43309	-1.55357	9.94e-42	5.03e-41
LINC01089	42.9771	12.352	-1.79882	9.38e-42	4.76e-41
AC060780.1	5.33082	1.47189	-1.85669	7.2e-42	3.67e-41
AL122035.2	1.55272	0.557132	-1.47871	5.09e-42	2.61e-41
AC240565.4	7.191	1.90611	-1.91556	5.03e-42	2.59e-41
AC107959.1	3.59921	0.940914	-1.93555	4.43e-42	2.29e-41
AL513327.1	6.43989	1.79336	-1.84437	4.12e-42	2.14e-41
AL354733.3	6.25478	0.918095	-2.76824	3.28e-42	1.71e-41
ACTA2-AS1	18.1846	1.58222	-3.5227	2.92e-42	1.53e-41
GNG12-AS1	1.03421	0.204298	-2.33978	2.86e-42	1.5e-41
AC109322.1	0.612841	2.6837	2.13064	2.52e-42	1.34e-41
AP002026.1	2.92103	0.710868	-2.03882	2.29e-42	1.22e-41
AC105206.2	1.48102	0.298841	-2.30914	2.19e-42	1.17e-41
AL627309.5	10.1794	1.69482	-2.58644	1.75e-42	9.4e-42
AC007541.1	1.93534	0.513302	-1.91471	1.75e-42	9.4e-42
AC138035.1	13.9633	3.84507	-1.86056	1.75e-42	9.4e-42
AC091057.4	9.91183	1.56799	-2.66024	1.34e-42	7.3e-42
AL135905.1	0.0836369	0.675409	3.01355	1.09e-42	5.95e-42
MIR100HG	90.3183	17.2322	-2.38991	9.41e-43	5.17e-42
AC109587.1	4.66966	1.43477	-1.7025	9.28e-43	5.13e-42
LINC00853	0.0587499	0.821978	3.80644	8.7e-43	4.83e-42
AL355310.2	1.9658	0.521007	-1.91574	8.01e-43	4.47e-42
AL391684.1	2.34193	0.398841	-2.55382	7.6e-43	4.26e-42
CR936218.1	1.61773	0.219263	-2.88324	6.64e-43	3.75e-42
AL365330.1	4.45489	1.30615	-1.77007	5.48e-43	3.11e-42
AC073655.2	2.99011	0.595914	-2.32702	5.27e-43	3e-42
PRMT5-AS1	1.88283	0.398677	-2.23961	4.65e-43	2.66e-42
AC011005.4	2.3025	0.397283	-2.53497	4.55e-43	2.62e-42
AC024940.6	0.684548	13.2985	4.27997	4.04e-43	2.34e-42
AC024075.2	7.87479	2.5905	-1.60401	3.65e-43	2.12e-42
AC093297.2	5.39113	1.84135	-1.54982	3.45e-43	2.02e-42
AC232271.1	3.81636	0.798727	-2.25642	3.4e-43	2e-42
AC108134.1	0.0776134	0.266744	1.78108	2.58e-43	1.53e-42
AC116366.2	2.42466	0.591476	-2.03539	2.38e-43	1.41e-42
PRKCZ-AS1	5.23511	1.66606	-1.65178	2.35e-43	1.4e-42
AC010655.4	0.31784	3.47222	3.44949	1.84e-43	1.1e-42
AC012360.3	2.8434	0.747156	-1.92813	1.72e-43	1.04e-42
U47924.1	0.00284091	0.394954	7.11919	1.73e-43	1.04e-42
RBFADN	2.81386	0.556792	-2.33734	1.5e-43	9.18e-43
AC245884.8	4.41136	0.696465	-2.6631	1.46e-43	8.94e-43
AC007128.1	0.000909063	0.283888	8.28673	1.44e-43	8.9e-43
LINC01018	5.81183	0.527975	-3.46045	1.18e-43	7.32e-43
LENG8-AS1	12.1357	3.60834	-1.74985	1.04e-43	6.48e-43
AC132872.3	7.58865	1.46115	-2.37674	1.03e-43	6.43e-43
AC004888.1	0.0218179	7.34481	8.39507	8.9e-44	5.61e-43
AC108449.2	3.23363	0.826616	-1.96786	8.4e-44	5.33e-43
AC009690.2	1.60363	0.406218	-1.98102	8.21e-44	5.24e-43
CYTOR	4.69069	27.4667	2.54981	7.36e-44	4.72e-43
SNHG14	43.2305	11.2325	-1.94437	6.89e-44	4.44e-43
AL133215.2	0.085455	0.73499	3.10449	5.1e-44	3.31e-43
AC108010.1	10.2604	2.79711	-1.87508	4.87e-44	3.18e-43
AC006946.2	2.89876	0.341851	-3.08399	4.77e-44	3.13e-43
AC006946.3	1.86444	0.150656	-3.62941	4.47e-44	2.95e-43
AL157392.3	19.4003	5.26226	-1.88233	3.46e-44	2.3e-43
LINC01547	0.467953	2.17456	2.21629	2.96e-44	1.98e-43
AC109460.3	1.8233	0.479181	-1.92791	2.71e-44	1.82e-43
AL355297.3	2.5159	0.317904	-2.98441	2.63e-44	1.78e-43
AC034236.2	4.18307	0.990352	-2.07855	2.41e-44	1.64e-43
RAD51-AS1	14.7118	3.74907	-1.97237	2.12e-44	1.45e-43
SLC9A3-AS1	54.2512	8.06812	-2.74935	1.93e-44	1.33e-43
AL691482.4	0.225685	3.73519	4.0488	1.91e-44	1.32e-43
ZNF687-AS1	0.406933	2.70416	2.73232	1.63e-44	1.14e-43
AC011446.1	0.211819	9.88173	5.54386	1.36e-44	9.56e-44
CCDC18-AS1	32.9079	6.87023	-2.26	1.11e-44	7.82e-44
AC008735.4	2.10341	0.402178	-2.38683	9.03e-45	6.41e-44
AL591848.4	1.32318	0.203688	-2.69958	8.33e-45	5.95e-44
MANEA-DT	1.42489	0.218162	-2.70739	8.12e-45	5.84e-44
DLEU1	1.30626	5.53778	2.08387	7.73e-45	5.59e-44
KIAA1671-AS1	0.0297729	1.27108	5.41591	6.54e-45	4.77e-44
CTBP1-AS	1.64444	0.364062	-2.17534	6.14e-45	4.5e-44
AC011472.1	2.07739	0.457284	-2.18361	6e-45	4.43e-44
AP003096.1	2.07046	0.386896	-2.41993	5.95e-45	4.42e-44
AC138956.1	1.61386	0.259075	-2.63907	5.73e-45	4.29e-44
AC008735.2	21.3302	4.99175	-2.09528	5.3e-45	3.99e-44
LINC01355	7.07065	1.3124	-2.42963	4.91e-45	3.73e-44
RAMP2-AS1	3.57863	0.433994	-3.04366	4.37e-45	3.34e-44
AL161457.2	2.48011	0.810833	-1.61293	4.36e-45	3.34e-44
LINC01215	0.0151135	1.02426	6.0826	3.53e-45	2.73e-44
INE1	5.68795	1.21431	-2.22777	3.18e-45	2.48e-44
AL133415.1	4.60149	0.710176	-2.69585	3.07e-45	2.41e-44
AC138956.2	2.05295	0.304626	-2.75259	2.99e-45	2.36e-44
AC006435.2	4.39431	0.794215	-2.46804	2.21e-45	1.76e-44
AC010976.1	2.7542	0.634743	-2.11739	1.83e-45	1.47e-44
AC048382.6	2.99535	0.761183	-1.97641	1.77e-45	1.43e-44
AL355297.2	1.66011	0.160878	-3.36724	1.63e-45	1.33e-44
AC139795.2	4.05942	1.16424	-1.80189	1.42e-45	1.16e-44
AC091564.4	14.1296	1.82356	-2.95389	1.4e-45	1.15e-44
AP002907.1	2.88602	0.461301	-2.6453	1.38e-45	1.14e-44
AC012181.2	3.27897	0.307927	-3.41258	1.31e-45	1.1e-44
AC007566.1	5.06933	1.13822	-2.15501	9.59e-46	8.09e-45
AC004951.4	1.67307	0.355983	-2.23261	8.8e-46	7.54e-45
SSBP3-AS1	2.2908	0.535317	-2.09738	8.88e-46	7.54e-45
PPP1R14B-AS1	0.379999	4.70703	3.63075	6.8e-46	5.87e-45
LINC01772	2.08068	0.455434	-2.19174	6.37e-46	5.54e-45
ZKSCAN2-DT	3.33785	0.584016	-2.51484	6.26e-46	5.49e-45
Z97989.1	3.6684	0.500679	-2.87319	4.66e-46	4.15e-45
AP002490.1	1.38841	0.318196	-2.12545	4.69e-46	4.15e-45
AC087623.1	7.08988	0.816372	-3.11846	4.53e-46	4.07e-45
KDM7A-DT	0.444889	2.7515	2.6287	4.23e-46	3.83e-45
NDUFA6-DT	12.9062	3.20332	-2.01043	4.07e-46	3.72e-45
AC114271.1	0.305568	1.70556	2.48068	3.13e-46	2.88e-45
MCCC1-AS1	3.96215	0.513748	-2.94715	3.06e-46	2.84e-45
LINC00205	9.81604	2.08877	-2.23249	3e-46	2.81e-45
AC100861.1	0.178408	2.27067	3.66986	2.4e-46	2.26e-45
LINC00641	5.36363	1.29122	-2.05447	1.84e-46	1.78e-45
AL133355.1	2.48784	0.706301	-1.81654	1.87e-46	1.78e-45
LINC01842	0.00920462	2.22198	7.91527	1.85e-46	1.78e-45
AL109811.2	20.9534	4.07172	-2.36347	1.71e-46	1.67e-45
SPAG5-AS1	2.84909	0.579696	-2.29713	1.34e-46	1.32e-45
AC007849.1	0.00284085	1.02725	8.49825	1.21e-46	1.2e-45
AC084018.2	3.40682	0.641193	-2.4096	1.07e-46	1.07e-45
AC095057.3	4.54397	0.501662	-3.17917	1.02e-46	1.03e-45
AC099850.4	0.145682	2.89639	4.31336	9.92e-47	1.01e-45
AC129510.1	3.68055	0.729812	-2.33432	9.66e-47	9.95e-46
AC096586.2	2.13829	0.370468	-2.52904	9.36e-47	9.72e-46
DBH-AS1	2.13318	0.236171	-3.17511	8.39e-47	8.8e-46
AC022400.6	3.06603	0.836324	-1.87424	7.59e-47	8.04e-46
AC079174.2	2.62102	0.341979	-2.93815	6.82e-47	7.29e-46
AL049838.1	5.17614	0.635467	-3.02599	6.6e-47	7.13e-46
AC002553.1	4.40284	0.601886	-2.87087	5.27e-47	5.75e-46
AC087500.1	4.90352	0.911885	-2.42689	5.28e-47	5.75e-46
SAMD12-AS1	0.0209091	0.69732	5.05962	5.18e-47	5.75e-46
AC108058.1	9.23986	0.199251	-5.53521	4.68e-47	5.25e-46
KANSL1L-AS1	1.3408	0.252834	-2.40683	4.28e-47	4.85e-46
SPINT1-AS1	0.753406	26.8194	5.1537	4.18e-47	4.78e-46
AC009955.4	17.0037	0.748081	-4.50651	4.08e-47	4.72e-46
FLNB-AS1	1.41716	0.229555	-2.62609	3.74e-47	4.37e-46
CKMT2-AS1	8.38249	2.33159	-1.84606	3.7e-47	4.37e-46
LINC00926	2.88113	0.457471	-2.65488	3.33e-47	3.97e-46
ZNF32-AS2	2.58398	0.463044	-2.48037	2.99e-47	3.61e-46
LINC01359	2.6784	0.278688	-3.26465	2.75e-47	3.35e-46
ERVK13-1	9.6436	2.12978	-2.17887	2.69e-47	3.32e-46
TMEM51-AS1	4.10159	0.495164	-3.05021	2.54e-47	3.17e-46
AC025917.1	2.39217	0.320527	-2.8998	2.31e-47	2.91e-46
LINC00893	31.3997	4.74122	-2.72742	2.2e-47	2.81e-46
AC004253.1	2.82966	0.453561	-2.64126	1.64e-47	2.12e-46
AC005519.1	7.47012	1.06754	-2.80684	1.46e-47	1.91e-46
AC105219.3	0.00522736	0.512905	6.61647	1.4e-47	1.85e-46
AC002553.2	4.85002	0.538571	-3.17078	1.26e-47	1.68e-46
AC009120.2	18.1638	3.66866	-2.30774	1.21e-47	1.63e-46
MIR4435-2HG	4.05534	44.0152	3.44011	1.14e-47	1.56e-46
AL731571.1	2.57852	0.46411	-2.474	1.11e-47	1.54e-46
MIR3936HG	10.2966	1.97089	-2.38525	8.61e-48	1.21e-46
FAM226B	5.01796	0.301055	-4.059	8.12e-48	1.15e-46
MORF4L2-AS1	2.98987	0.259321	-3.52727	7.84e-48	1.13e-46
AC040162.3	2.56398	0.41473	-2.62814	7.72e-48	1.13e-46
AC037459.2	3.5708	0.758292	-2.23542	7.63e-48	1.13e-46
CASC15	6.9125	0.563197	-3.6175	6.87e-48	1.03e-46
AC004148.1	11.3736	1.63014	-2.80263	6.21e-48	9.41e-47
AP006623.1	2.32728	0.292132	-2.99395	4.8e-48	7.38e-47
AC009022.1	18.2064	3.69595	-2.30043	4.5e-48	7.02e-47
TPT1-AS1	46.3083	10.9287	-2.08315	4.5e-48	7.02e-47
Z97832.2	2.44353	0.248817	-3.29581	4.21e-48	6.77e-47
AL139287.1	14.0377	2.8277	-2.3116	4.22e-48	6.77e-47
AC092375.2	3.51227	0.286265	-3.61698	4.02e-48	6.64e-47
AC114730.3	5.46922	0.377751	-3.85583	3.8e-48	6.37e-47
AL049840.2	5.33831	0.903537	-2.56273	3.64e-48	6.19e-47
AL445524.1	2.02728	25.8417	3.67208	3.64e-48	6.19e-47
AC138904.1	0.0138635	0.642144	5.53354	3.35e-48	5.88e-47
AC011450.1	5.55294	0.595399	-3.22132	3.19e-48	5.68e-47
AL358781.1	20.3625	2.217	-3.19923	3.11e-48	5.63e-47
AC087500.2	5.31214	0.56903	-3.22272	2.93e-48	5.51e-47
AL050343.2	2.22	0.409556	-2.43843	3e-48	5.51e-47
KRT7-AS	0.0477269	3.09573	6.01933	2.99e-48	5.51e-47
AC026362.1	3.46035	0.498396	-2.79555	2.84e-48	5.49e-47
AL135999.1	12.8262	2.10191	-2.60932	2.84e-48	5.49e-47
AL049840.4	5.85283	0.914264	-2.67845	2.69e-48	5.38e-47
AL021707.3	2.31603	0.329637	-2.8127	2.48e-48	5.06e-47
AL031714.1	8.23138	1.11304	-2.88662	2.39e-48	4.97e-47
GARS1-DT	45.1994	10.1001	-2.16194	2.36e-48	4.97e-47
LINC00115	6.57104	0.717786	-3.19449	2.28e-48	4.91e-47
AC004908.2	9.25501	0.856384	-3.43391	2.13e-48	4.69e-47
AL450384.2	6.3524	0.902448	-2.81539	2.08e-48	4.67e-47
PTPRD-AS1	5.01171	0.186956	-4.74454	1.9e-48	4.34e-47
AL390208.1	4.30466	0.349134	-3.62405	1.82e-48	4.24e-47
AC005253.1	4.89795	0.926232	-2.40273	1.77e-48	4.23e-47
AC008870.2	2.53295	0.53924	-2.23182	1.67e-48	4.07e-47
AL359715.1	6.95241	0.567634	-3.61448	1.51e-48	4.05e-47
AC104825.1	10.3686	1.28116	-3.0167	1.63e-48	4.05e-47
ANKRD10-IT1	15.2202	2.06281	-2.88331	1.62e-48	4.05e-47
AL360181.2	3.79637	0.687529	-2.46513	1.62e-48	4.05e-47
AC025287.3	2.61783	0.267014	-3.29339	1.34e-48	3.66e-47
LINC01132	0.024318	1.45169	5.89956	1.33e-48	3.66e-47
AC122129.1	2.64	0.233536	-3.49882	9.93e-49	2.86e-47
AL359715.2	3.06102	0.186324	-4.03813	8.83e-49	2.61e-47
AC016588.2	3.01409	0.512365	-2.55648	8.78e-49	2.61e-47
MEG3	1309.52	10.0131	-7.03101	2.13e-49	2.45e-47
ADAMTS9-AS2	10.1245	0.273619	-5.20953	2.3e-49	2.45e-47
ADAMTS9-AS1	28.8888	0.88678	-5.02579	5.6e-49	2.45e-47
FAM198B-AS1	9.6458	0.342096	-4.81743	2.85e-49	2.45e-47
AC048382.2	19.0051	0.787193	-4.59352	2.01e-49	2.45e-47
AC025165.1	5.67229	0.242647	-4.547	6.36e-49	2.45e-47
KLF3-AS1	28.4049	1.38248	-4.3608	7.53e-49	2.45e-47
FAM13A-AS1	5.11988	0.301288	-4.08689	1.92e-49	2.45e-47
AC004908.1	9.4851	0.576862	-4.03936	5.72e-49	2.45e-47
AC090510.2	3.2433	0.20123	-4.01055	3.94e-49	2.45e-47
AC012181.1	6.86114	0.444778	-3.94729	4.26e-49	2.45e-47
XIST	375.796	28.1256	-3.73999	4.61e-49	2.45e-47
AC004492.1	3.95558	0.313291	-3.65831	6.62e-49	2.45e-47
RBM5-AS1	3.44385	0.285094	-3.59452	2.38e-49	2.45e-47
AL355075.2	4.74602	0.431592	-3.45898	3e-49	2.45e-47
SH3BP5-AS1	30.0308	2.7661	-3.44052	3.4e-49	2.45e-47
AC005104.1	4.90989	0.455702	-3.42953	6.83e-49	2.45e-47
AL022328.2	6.32297	0.591512	-3.41812	3.04e-49	2.45e-47
SEMA6A-AS1	7.1825	0.672563	-3.41674	5.73e-49	2.45e-47
AC093110.1	5.29864	0.53411	-3.31041	5.33e-49	2.45e-47
GUSBP11	33.9213	3.41932	-3.31041	4.55e-49	2.45e-47
AC005674.2	4.25091	0.430844	-3.30253	5.97e-49	2.45e-47
AC020558.2	3.46375	0.359543	-3.2681	5.01e-49	2.45e-47
AL021368.2	5.15453	0.555762	-3.2133	2.54e-49	2.45e-47
AL022328.3	3.05058	0.331019	-3.2041	7.86e-49	2.45e-47
NPTN-IT1	2.2508	0.261124	-3.10763	7e-49	2.45e-47
MAMDC2-AS1	2.32171	0.273279	-3.08675	3.86e-49	2.45e-47
AC139768.1	5.2493	0.685984	-2.93588	3.93e-49	2.45e-47
Z83843.1	6.22262	0.90451	-2.78231	7.05e-49	2.45e-47
AC012615.6	3.37284	0.513466	-2.71562	7.42e-49	2.45e-47
PTOV1-AS2	28.7209	4.56874	-2.65223	7.59e-49	2.45e-47
AL049840.5	6.8769	1.21856	-2.49658	4.92e-49	2.45e-47
AL049840.6	13.4141	2.53426	-2.40412	2.85e-49	2.45e-47
RHPN1-AS1	0.0439773	2.76616	5.97498	7.66e-49	2.45e-47
PWRN1	9.24467	0.096897	-6.57603	1.91e-50	1.07e-47
AC015688.6	10.5916	0.471313	-4.49009	1.26e-52	1.42e-49

## Sheet: TableS4
TableS4. The 29 pyroptosis-related genes that are dysregulated between ovarian cancer and normal ovarian tissues
gene	conMean	treatMean	logFC	pValue	fdr
BAK1	5.61327	27.2097	2.27721	1.18e-47	1.54e-46
CASP5	0.0538634	0.152916	1.50536	4.04e-11	5.25e-11
CHMP4C	0.711019	11.4108	4.00436	1.75e-46	1.33e-45
CYCS	33.0908	81.7348	1.30452	1.55e-30	4.02e-30
ELANE	0.415337	0.0336182	-3.62697	2.45e-22	4.55e-22
GSDMD	75.162	34.9975	-1.10275	3.33e-30	8.25e-30
GSDME	16.0779	3.27452	-2.29572	1.03e-47	1.54e-46
GZMB	0.313752	4.75908	3.92299	1.1e-34	3.37e-34
IL18	3.25747	14.2056	2.12463	3.88e-41	1.83e-40
IL1A	0.0327274	0.295327	3.17374	3.79e-35	1.23e-34
IL1B	0.709652	5.07119	2.83714	6.14e-37	2.46e-36
IRF1	15.2852	47.0932	1.62339	7.86e-27	1.7e-26
TP53	18.8177	49.4033	1.39252	5.84e-11	7.41e-11
TP63	0.911949	0.406043	-1.16732	1.43e-11	1.91e-11
AIM2	0.184204	1.04644	2.50611	1.34e-21	2.32e-21
CASP8	5.56329	18.5324	1.73604	1.57e-44	8.18e-44
CASP9	50.2931	7.95864	-2.65977	5.95e-45	3.44e-44
GPX4	194.393	413.312	1.08826	2.64e-32	7.63e-32
GSDMA	0.105683	0.276123	1.38557	3.42e-15	5.23e-15
GSDMC	0.245226	1.20623	2.29832	4.76e-39	2.06e-38
NLRP1	35.9221	6.21335	-2.53143	3.02e-46	1.96e-45
NLRP2	0.453294	14.4167	4.99115	2.57e-20	4.18e-20
NLRP7	0.074546	2.13744	4.84161	2.49e-36	9.26e-36
NOD1	17.0444	2.79932	-2.60615	2.58e-49	1.34e-47
PJVK	6.10795	1.20358	-2.34335	1.79e-46	1.33e-45
PLCG1	98.3758	20.3086	-2.27621	5.17e-48	1.34e-46
PYCARD	13.3661	32.0253	1.26063	9.41e-23	1.81e-22
TNF	0.0686364	4.47776	6.02766	4.8e-47	4.99e-46
GZMA	0.757731	3.75598	2.30943	4.41e-21	7.4e-21
